# Supplementary material for: Diet-Dependent Changes of the DNA Methylome Using a Göttingen Minipig Model for Obesity
Source: Front Genet. 2021 Mar 11;12:632859. doi: 10.3389/fgene.2021.632859 (PMC7991730; doi:10.3389/fgene.2021.632859)
Supplement: Supplementary file 1 [file Table_1.xlsx]

## Sheet: Sheet1
Supplementary Table S1. Data generation for LHC-BS
Group	Sample	Raw reads	Raw bases	Clean reads	Clean bases	Mapped reads	Mapped ratio	Unique reads	Unique Ratio	mCG Level	Targetd Reads	Targeted Ratio	Located promoter reads	Covered Promoter	Covered Promoter Ratio	Promoter Depth	Covered CGI	Covered CGI Ratio	CGI Depth	Covered CGIs	Covered CGIs Ratio	CGIs Depth	Conversion Ratio
SD (n=7)	319427	49083208	7018898744	39514006	5643970146	35548992	0.899655	21661032	0.845274	0.6059	11188832	0.516542	4789304	28739	0.948482	13.0006	32069	0.693849	8.52495	79892	0.864669	11.2607	0.993194
	319778	87545694	12519034242	69701070	9956607535	62363477	0.894728	33261880	0.819269	0.6035	16553726	0.497679	7196994	28934	0.954917	17.0324	32176	0.696164	9.66071	80240	0.868436	14.0061	0.993545
	319860	61680882	8820366126	51963152	7421448919	46477018	0.894423	14278646	0.722429	0.6009	7211469	0.505053	3146871	27917	0.921353	10.2608	30222	0.653887	7.11197	75571	0.817903	9.07173	0.993678
	319922	65869084	9419279012	51358966	7336918537	46109682	0.897792	25983535	0.831931	0.6065	12976508	0.499413	5604852	28789	0.950132	14.3749	31428	0.67998	8.57722	78797	0.852818	12.0361	0.993587
	320207	75943808	10859964544	59761276	8535760955	53264500	0.891288	29274946	0.818382	0.6048	14506454	0.495525	6315057	28812	0.950891	15.5597	31877	0.689695	9.14038	79658	0.862137	12.9025	0.993486
	320340	51764008	7402253144	42431544	6059408646	38012359	0.895851	19613386	0.816117	0.5923	10434537	0.532011	4441628	28311	0.934356	12.4159	31049	0.67178	8.78884	77160	0.835101	11.0237	0.993433
	320411	46309200	6622215600	38241302	5461694271	34399330	0.899533	17286098	0.818158	0.5951	9221332	0.533454	3988602	28102	0.927459	11.6608	30589	0.661827	8.16362	76038	0.822958	10.2641	0.993458
FFC/SD (n=12)	221504	61246846	8758298978	49009588	6999681525	44112670	0.900082	29483107	0.857565	0.5752	16107137	0.546317	6882184	28882	0.953201	16.4881	33282	0.720093	11.3058	81560	0.882722	14.3817	0.991374
	221644	48673686	6960337098	40980312	5853021394	36570353	0.892388	20365802	0.822005	0.5788	10660372	0.523445	4617567	28670	0.946205	12.7113	31633	0.684416	8.83137	78791	0.852753	12.1316	0.99405
	222171	52593944	7520933992	42932080	6131834927	38611789	0.899369	16141882	0.788865	0.5889	8177211	0.506583	3544702	28169	0.92967	10.921	30642	0.662974	7.78136	76343	0.826259	9.65066	0.993402
	319048	62073718	8876541674	49587804	7082849870	44528086	0.897965	28073179	0.84729	0.5868	14519401	0.517198	6251815	28978	0.95637	15.44	33239	0.719163	10.1816	81737	0.884638	13.3094	0.993587
	319343	45280326	6475086618	36712260	5243731588	32974889	0.898198	21398570	0.851314	0.5808	11374441	0.531551	4928366	28530	0.941584	13.2301	31711	0.686103	8.5848	78468	0.849258	12.1988	0.990957
	319471	56502574	8079868082	45853398	6549265276	41250475	0.899617	24669342	0.842755	0.582	12889295	0.522482	5551886	28778	0.949769	14.2747	32290	0.69863	9.29873	80246	0.868501	12.3176	0.993636
	319791	53575236	7661258748	45676812	6521243314	40619328	0.889277	25247032	0.833111	0.6062	12873308	0.509894	5494458	28755	0.94901	14.1845	31784	0.687683	8.55993	79823	0.863923	12.1088	0.990411
	319796	60840120	8700137160	49943642	7132806963	44808062	0.897173	19266528	0.789544	0.5919	9843138	0.510893	4305645	28477	0.939835	12.1854	31414	0.679677	8.71321	78192	0.84627	10.7383	0.993352
	319797	41422692	5923444956	33373584	4766929009	30065302	0.900871	18112615	0.845558	0.5867	9500940	0.524548	4106513	28534	0.941716	11.8584	31736	0.686644	8.47469	78656	0.851292	10.4126	0.993806
	319810	56860662	8131074666	46261458	6607817046	41546078	0.898071	24379008	0.837928	0.5946	12707784	0.521259	5462851	28792	0.950231	14.128	32410	0.701227	9.02003	80251	0.868555	12.0651	0.993634
	319869	103850194	14850577742	86986360	12422902728	77339236	0.889096	23643964	0.710219	0.5939	11874694	0.502229	5205361	28663	0.945974	13.6994	31746	0.68686	8.6842	79476	0.860167	11.7096	0.993663
	320328	146508210	20950674030	122485060	17493477446	109317715	0.892498	32843158	0.713819	0.5875	16642466	0.506726	7265756	29123	0.961155	17.1335	33502	0.724853	10.5934	82923	0.897474	14.5182	0.993648
FFC (n=10)	221497	61054092	8730735156	48709850	6955468739	43566452	0.894407	27420508	0.842052	0.589	14225645	0.518796	6160312	28956	0.955644	15.2877	32809	0.70986	9.94405	81456	0.881597	12.1312	0.993463
	221510	59479070	8505507010	48996230	6995047127	43859300	0.895157	27482156	0.842518	0.5762	14955585	0.544193	6448999	28827	0.951386	15.7706	32428	0.701616	9.85944	80297	0.869053	13.4188	0.991643
	221538	60597786	8665483398	52351494	7476735945	46834902	0.894624	28128254	0.836035	0.6203	14327427	0.509361	6133547	28857	0.952376	15.2571	32137	0.69532	8.71669	80647	0.872841	12.8286	0.990434
	319035	66685112	9535971016	57064928	8148004832	50903956	0.892036	31004342	0.834228	0.6058	16000907	0.516086	6940516	28953	0.955545	16.6036	32418	0.7014	9.44124	81092	0.877657	13.8673	0.991363
	319239	55759280	7973577040	44477850	6351726359	39817996	0.895232	24677987	0.841166	0.5956	12771546	0.517528	5496482	28886	0.953333	14.1808	32535	0.703931	9.23841	80803	0.874529	12.1739	0.993614
	319389	53119116	7596033588	43315676	6186935875	39076206	0.902126	24913676	0.854579	0.5894	13507667	0.542179	5783051	28722	0.947921	14.6599	32238	0.697505	9.57676	80043	0.866304	12.6858	0.991275
	319798	86758420	12406454060	71379798	10195314778	64098153	0.897987	36583841	0.834001	0.6052	19142017	0.523237	8248561	29117	0.960957	18.7814	33842	0.73221	11.0849	82844	0.896619	15.7119	0.993654
	319799	33131594	4737817942	27075668	3866988194	24316421	0.898091	14073980	0.836083	0.5962	7350163	0.522252	3165985	28108	0.927657	10.2901	30740	0.665094	7.3826	76411	0.826995	9.12524	0.993677
	319875	58949108	8429722444	48204290	6885148568	43418296	0.900714	22727179	0.826047	0.5812	12129384	0.533695	5236867	28481	0.939967	13.7449	31509	0.681733	9.41829	78337	0.84784	11.9982	0.993558
	320440	71590998	10237512714	57842670	8260182710	51936974	0.897901	28648990	0.829091	0.5704	15615015	0.545046	6738241	28698	0.947129	16.2427	32523	0.703672	11.682	80088	0.866791	14.3484	0.99356
