# Supplementary material for: Diet-Dependent Changes of the DNA Methylome Using a Göttingen Minipig Model for Obesity
Source: Front Genet. 2021 Mar 11;12:632859. doi: 10.3389/fgene.2021.632859 (PMC7991730; doi:10.3389/fgene.2021.632859)
Supplement: Supplementary file 2 [file Table_2.xlsx]

## Sheet: Sheet1
Supplementary Table S2. Methylation level of promoter regions of the 160 genes that showed differential methylation both in SD and FFC/SD groups when comparing with FFC group. Comparison between different diet feeding groups were computed by Mann-Whitney U test. Adjusted P-vaule < 0.05 were reported as differentially methylated. (Genes maintained altered methylation levels even after reversing th…
Gene Group	SD group							FFC/SD group												FFC group										P-Value (FFC versus SD)	P-Value (FFC versus FFC/SD)	P-Value (FFC/SD versus SD)
	319427	319778	319860	319922	320207	320340	320411	221504	221644	222171	319048	319343	319471	319791	319796	319797	319810	319869	320328	221497	221510	221538	319035	319239	319389	319798	319799	319875	320440
AKR1CL1	0.566	0.594	0.54	0.507	0.548	0.528	0.527	0.563	0.598	0.491	0.558	0.555	0.509	0.577	0.474	0.518	0.547	0.642	0.48	0.618	0.637	0.628	0.562	0.601	0.567	0.629	0.513	0.603	0.646	0.0096668	0.00895699	0.967135
ANO1	0.438	0.482	0.448	0.439	0.476	0.507	0.497	0.371	0.564	0.619	0.547	0.462	0.503	0.478	0.353	0.523	0.376	0.641	0.429	0.562	0.618	0.577	0.632	0.609	0.55	0.634	0.54	0.576	0.391	0.00462773	0.0425704	0.650353
ARHGEF25	0.601	0.552	0.409	0.596	0.561	0.651	0.544	0.58	0.555	0.571	0.582	0.572	0.612	0.629	0.563	0.535	0.533	0.556	0.575	0.597	0.641	0.657	0.565	0.691	0.645	0.605	0.667	0.622	0.677	0.0096668	0.000831985	0.901802
ASB4	0.393	0.527	0.495	0.503	0.498	0.288	0.424	0.391	0.455	0.571	0.459	0.512	0.448	0.426	0.495	0.466	0.406	0.561	0.537	0.726	0.631	0.517	0.5	0.707	0.565	0.627	0.546	0.614	0.65	0.000719868	0.000429911	0.611934
BIN2	0.509	0.536	0.429	0.75	0.613	0.679	0.68	0.581	0.411	0.367	0.535	0.572	0.595	0.588	0.545	0.727	0.663	0.706	0.804	0.527	0.39	0.388	0.494	0.425	0.456	0.401	0.448	0.327	0.65	0.0096668	0.00895699	0.901802
C13H3orf62	0.411	0.524	0.505	0.502	0.409	0.277	0.396	0.375	0.529	0.393	0.465	0.557	0.486	0.461	0.37	0.498	0.436	0.695	0.529	0.513	0.565	0.446	0.454	0.529	0.661	0.556	0.42	0.443	0.786	0.0330111	0.306215	0.472328
CDHR3	0.637	0.569	0.444	0.441	0.396	0.431	0.435	0.45	0.537	0.391	0.525	0.411	0.34	0.639	0.274	0.423	0.463	0.527	0.36	0.603	0.611	0.547	0.599	0.611	0.572	0.693	0.475	0.684	0.541	0.0217462	0.00137954	0.535842
CLEC2B	0.549	0.397	0.521	0.49	0.576	0.676	0.64	0.434	0.527	0.575	0.482	0.327	0.585	0.508	0.589	0.538	0.43	0.277	0.512	0.295	0.316	0.415	0.387	0.365	0.407	0.366	0.351	0.245	0.468	0.000719868	0.00442901	0.22684
COL1A1	0.19	0.171	0.152	0.258	0.208	0.203	0.224	0.17	0.251	0.186	0.227	0.208	0.216	0.207	0.272	0.157	0.173	0.174	0.188	0.299	0.297	0.31	0.24	0.261	0.219	0.304	0.166	0.236	0.334	0.0135747	0.00564451	1
CPEB4	0.075	0.084	0.075	0.065	0.093	0.079	0.08	0.049	0.062	0.043	0.052	0.052	0.061	0.097	0.047	0.057	0.051	0.124	0.082	0.057	0.07	0.083	0.063	0.093	0.05	0.055	0.068	0.063	0.042	0.0400563	0.467879	0.0570057
CSF3	0.446	0.428	0.376	0.41	0.482	0.418	0.391	0.49	0.421	0.388	0.467	0.445	0.462	0.451	0.474	0.395	0.431	0.501	0.472	0.535	0.496	0.462	0.495	0.476	0.492	0.496	0.505	0.497	0.492	0.00149543	0.0023996	0.11983
CYB561	0.765	0.738	0.784	0.599	0.561	0.778	0.705	0.559	0.77	0.645	0.668	0.695	0.823	0.661	0.669	0.627	0.565	0.654	0.564	0.58	0.73	0.552	0.662	0.502	0.554	0.665	0.56	0.616	0.742	0.0430893	0.22763	0.261411
CYP2C91	0.62	0.566	0.473	0.614	0.498	0.602	0.47	0.632	0.571	0.635	0.59	0.488	0.453	0.506	0.544	0.543	0.427	0.486	0.586	0.527	0.424	0.441	0.424	0.482	0.523	0.479	0.546	0.422	0.299	0.0357753	0.0133844	0.836945
EFNA1	0.118	0.145	0.156	0.066	0.152	0.106	0.183	0.141	0.156	0.23	0.107	0.142	0.107	0.162	0.055	0.125	0.105	0.095	0.111	0.236	0.23	0.181	0.241	0.171	0.157	0.206	0.177	0.179	0.35	0.00195393	0.00060199	0.611777
EMC10	0.529	0.464	0.401	0.444	0.451	0.378	0.428	0.388	0.509	0.722	0.45	0.376	0.498	0.5	0.377	0.524	0.507	0.322	0.596	0.542	0.564	0.523	0.348	0.528	0.465	0.583	0.506	0.517	0.497	0.0330111	0.313618	0.591808
EMC8	0.25	0.356	0.444	0.341	0.397	0.569	0.5	0.188	0.363	0.553	0.272	0.486	0.277	0.235	0.345	0.234	0.239	0.372	0.592	0.348	0.303	0.283	0.247	0.262	0.288	0.342	0.248	0.26	0.068	0.0096668	0.417582	0.261411
EVI2A	0.888	0.853	0.909	0.746	0.885	0.728	0.882	0.843	0.945	0.786	0.858	0.893	0.721	0.899	0.926	0.796	0.886	0.819	0.825	0.729	0.662	0.759	0.78	0.784	0.837	0.735	0.698	0.749	0.769	0.0430893	0.000831985	0.901802
EZH2	0.144	0.265	0.485	0.134	0.27	0.203	0.197	0.055	0.109	0.153	0.122	0.208	0.197	0.13	0.227	0.071	0.203	0.2	0.323	0.102	0.115	0.265	0.187	0.133	0.131	0.184	0.125	0.062	0.113	0.0111203	0.380972	0.162796
FAM105A	0.65	0.584	0.565	0.621	0.541	0.541	0.574	0.558	0.621	0.547	0.539	0.466	0.515	0.577	0.484	0.506	0.554	0.604	0.561	0.522	0.405	0.566	0.492	0.382	0.545	0.527	0.571	0.492	0.496	0.00961684	0.137802	0.10801
FAM208B	0.589	0.621	0.604	0.541	0.593	0.465	0.627	0.515	0.596	0.407	0.636	0.612	0.561	0.531	0.587	0.633	0.417	0.67	0.753	0.646	0.659	0.674	0.549	0.655	0.683	0.635	0.623	0.667	0.599	0.0096668	0.0503243	0.967135
FAM50B	0.657	0.529	0.374	0.58	0.636	0.522	0.548	0.42	0.472	0.606	0.576	0.514	0.554	0.514	0.64	0.629	0.651	0.456	0.493	0.63	0.414	0.441	0.493	0.354	0.499	0.484	0.502	0.455	0.512	0.0330111	0.0557117	0.641904
FLI1	0.365	0.337	0.445	0.245	0.365	0.323	0.334	0.328	0.364	0.351	0.3	0.375	0.323	0.38	0.344	0.371	0.338	0.538	0.354	0.438	0.447	0.37	0.396	0.439	0.405	0.393	0.27	0.515	0.417	0.0357753	0.0168995	0.553765
FOXO1	0.081	0.07	0.074	0.063	0.094	0.087	0.084	0.11	0.087	0.09	0.062	0.066	0.107	0.08	0.072	0.092	0.107	0.088	0.08	0.096	0.081	0.142	0.111	0.079	0.103	0.114	0.127	0.096	0.189	0.0083356	0.0227987	0.351908
FUT1	0.24	0.167	0.183	0.208	0.258	0.285	0.278	0.228	0.283	0.223	0.167	0.251	0.378	0.343	0.233	0.238	0.199	0.199	0.245	0.242	0.446	0.363	0.327	0.397	0.308	0.218	0.183	0.325	0.415	0.0316902	0.0697072	0.865656
GINS2	0.234	0.275	0.219	0.284	0.249	0.172	0.278	0.223	0.199	0.198	0.142	0.243	0.179	0.274	0.231	0.219	0.206	0.203	0.23	0.18	0.21	0.23	0.187	0.213	0.238	0.19	0.196	0.151	0.21	0.0280117	0.355666	0.0628635
GMFG	0.681	0.657	0.828	0.734	0.702	0.725	0.673	0.72	0.688	0.657	0.697	0.737	0.747	0.675	0.771	0.676	0.719	0.718	0.598	0.653	0.541	0.62	0.597	0.572	0.603	0.56	0.637	0.559	0.627	0.000102838	5.87648e-05	0.932617
GPAT4	0.618	0.573	0.744	0.492	0.483	0.497	0.43	0.637	0.535	0.659	0.596	0.584	0.492	0.624	0.617	0.531	0.433	0.472	0.668	0.594	0.644	0.661	0.63	0.588	0.696	0.714	0.597	0.677	0.72	0.0330111	0.0137695	0.446673
HAMP	0.342	0.506	0.331	0.305	0.464	0.324	0.454	0.402	0.471	0.437	0.517	0.369	0.452	0.287	0.396	0.527	0.414	0.467	0.471	0.538	0.45	0.524	0.445	0.603	0.509	0.554	0.421	0.527	0.522	0.0096668	0.0175437	0.253679
HCAR1	0.472	0.466	0.423	0.412	0.501	0.497	0.449	0.462	0.487	0.428	0.53	0.486	0.423	0.466	0.53	0.524	0.478	0.586	0.495	0.637	0.543	0.565	0.56	0.614	0.59	0.551	0.432	0.572	0.743	0.00195393	0.0033347	0.189616
HKDC1	0.411	0.415	0.338	0.348	0.371	0.36	0.374	0.403	0.315	0.394	0.376	0.341	0.39	0.423	0.228	0.241	0.513	0.357	0.478	0.575	0.445	0.473	0.483	0.618	0.466	0.471	0.5	0.527	0.579	0.000102838	0.000429911	0.901802
HMGCR	0.0316569	0.0344476	0.0413431	0.0440167	0.0557022	0.0583189	0.0682506	0.0494444	0.0515505	0.0520349	0.0531102	0.0555193	0.0566193	0.0594923	0.0618282	0.0631137	0.0693658	0.0734009	0.0740628	0.0581689	0.0720476	0.0730916	0.0752758	0.0759309	0.0775758	0.0838568	0.0951941	0.0986276	0.107934	0.000411353	0.000429911	0.0683496
HOXA5	0.227	0.247	0.247	0.147	0.21	0.185	0.123	0.201	0.265	0.122	0.199	0.312	0.22	0.217	0.209	0.187	0.159	0.292	0.2	0.258	0.264	0.373	0.303	0.258	0.253	0.331	0.148	0.255	0.313	0.00394609	0.0320656	0.767281
HPX	0.294	0.294	0.178	0.189	0.157	0.379	0.183	0.259	0.252	0.206	0.26	0.33	0.243	0.252	0.252	0.329	0.329	0.214	0.295	0.292	0.473	0.309	0.314	0.473	0.411	0.394	0.339	0.356	0.365	0.00961684	0.00107747	0.252635
HSD17B13	0.545	0.46	0.39	0.355	0.49	0.351	0.435	0.318	0.47	0.319	0.319	0.489	0.442	0.387	0.392	0.579	0.4	0.388	0.377	0.573	0.527	0.584	0.491	0.513	0.493	0.607	0.47	0.659	0.6	0.00308515	0.00060199	0.472328
ICAM2	0.641	0.712	0.626	0.745	0.732	0.639	0.731	0.69	0.744	0.689	0.657	0.655	0.552	0.616	0.753	0.675	0.674	0.579	0.666	0.599	0.588	0.624	0.601	0.634	0.61	0.579	0.555	0.581	0.57	0.000205677	0.0083331	0.535842
INHBC	0.303	0.336	0.192	0.336	0.404	0.376	0.339	0.324	0.412	0.271	0.278	0.353	0.278	0.287	0.28	0.357	0.355	0.406	0.259	0.464	0.487	0.515	0.346	0.441	0.419	0.393	0.304	0.417	0.408	0.00966131	0.00269069	0.70346
IRS1	0.222	0.311	0.29	0.244	0.266	0.274	0.25	0.302	0.254	0.259	0.272	0.355	0.166	0.338	0.326	0.325	0.27	0.337	0.309	0.298	0.391	0.36	0.27	0.354	0.353	0.355	0.271	0.302	0.412	0.00678733	0.0747758	0.11983
IYD	0.252	0.21	0.186	0.318	0.334	0.311	0.333	0.343	0.281	0.339	0.326	0.296	0.329	0.307	0.338	0.356	0.27	0.23	0.388	0.379	0.328	0.483	0.361	0.493	0.42	0.358	0.334	0.347	0.284	0.00625328	0.02058	0.167341
KLB	0.104295	0.120133	0.132573	0.134485	0.165361	0.180242	0.222324	0.0982454	0.127054	0.130454	0.144523	0.154084	0.16371	0.196838	0.199636	0.203382	0.212183	0.226978	0.237489	0.183426	0.200745	0.238436	0.265738	0.27168	0.294535	0.365792	0.371482	0.402424	0.441959	0.000411353	0.000429911	0.34024
LBP	0.37	0.441	0.353	0.371	0.459	0.253	0.404	0.444	0.38	0.432	0.367	0.499	0.404	0.343	0.41	0.411	0.421	0.456	0.372	0.507	0.395	0.589	0.45	0.602	0.464	0.631	0.293	0.466	0.535	0.0135747	0.0168995	0.310282
LOC100153899	0.487	0.555	0.567	0.519	0.637	0.603	0.497	0.614	0.68	0.705	0.493	0.52	0.577	0.559	0.671	0.464	0.625	0.552	0.693	0.574	0.639	0.726	0.653	0.62	0.675	0.623	0.669	0.651	0.838	0.00123406	0.122911	0.261411
LOC100513921	0.799	0.822	0.778	0.814	0.817	0.819	0.786	0.808	0.814	0.825	0.842	0.793	0.781	0.825	0.808	0.783	0.856	0.82	0.81	0.746	0.663	0.753	0.736	0.723	0.8	0.687	0.807	0.683	0.7	0.00308515	0.000416064	0.498397
LOC100515741	0.412	0.505	0.374	0.446	0.466	0.594	0.464	0.448	0.499	0.466	0.515	0.487	0.43	0.457	0.463	0.537	0.457	0.617	0.53	0.562	0.602	0.567	0.495	0.579	0.526	0.582	0.493	0.558	0.494	0.0249897	0.0192084	0.352119
LOC100521696	0.573	0.527	0.552	0.551	0.567	0.569	0.554	0.508	0.577	0.553	0.512	0.551	0.534	0.529	0.562	0.578	0.554	0.482	0.502	0.458	0.418	0.473	0.457	0.417	0.451	0.436	0.511	0.427	0.421	0.000102838	2.16502e-05	0.25347
LOC100524336	0.758	0.795	0.804	0.771	0.763	0.752	0.857	0.795	0.697	0.779	0.759	0.776	0.787	0.687	0.729	0.791	0.786	0.772	0.75	0.72	0.717	0.693	0.802	0.722	0.692	0.654	0.758	0.697	0.491	0.00625328	0.0249273	0.352331
LOC100624086	0.482	0.461	0.568	0.503	0.409	0.544	0.525	0.405	0.458	0.487	0.371	0.589	0.43	0.457	0.43	0.514	0.455	0.325	0.436	0.442	0.329	0.509	0.444	0.328	0.439	0.38	0.536	0.419	0.441	0.0430893	0.62083	0.0690826
LOC100628140	0.656	0.573	0.69	0.5	0.495	0.57	0.638	0.501	0.559	0.626	0.534	0.554	0.513	0.509	0.464	0.474	0.502	0.616	0.39	0.514	0.506	0.499	0.469	0.425	0.433	0.476	0.42	0.459	0.579	0.0096668	0.0930896	0.100262
LOC102157763	0.333	0.481	0.387	0.302	0.3	0.535	0.409	0.385	0.546	0.231	0.403	0.369	0.491	0.335	0.264	0.441	0.589	0.623	0.429	0.466	0.57	0.459	0.476	0.58	0.392	0.47	0.527	0.421	0.542	0.0430893	0.180194	0.535842
LOC102158457	0.057	0.096	0.085	0.075	0.108	0.037	0.068	0.052	0.106	0.093	0.109	0.132	0.106	0.091	0.032	0.098	0.138	0.082	0.086	0.123	0.194	0.14	0.097	0.147	0.166	0.125	0.081	0.139	0.128	0.00123406	0.0133844	0.162981
LOC102159476	0.509	0.594	0.468	0.514	0.515	0.586	0.504	0.578	0.481	0.574	0.52	0.568	0.54	0.522	0.6	0.573	0.569	0.54	0.553	0.605	0.623	0.709	0.616	0.582	0.635	0.613	0.5	0.694	0.715	0.00678733	0.00173064	0.190005
LOC102162833	0.694	0.789	0.82	0.823	0.797	0.78	0.739	0.718	0.772	0.746	0.741	0.669	0.783	0.833	0.771	0.742	0.721	0.803	0.785	0.689	0.712	0.751	0.738	0.717	0.717	0.714	0.771	0.626	0.778	0.0217462	0.0408317	0.34024
LOC102163645	0.281	0.281	0.329	0.369	0.316	0.351	0.343	0.258	0.369	0.404	0.289	0.374	0.307	0.289	0.36	0.287	0.391	0.329	0.41	0.365	0.429	0.464	0.341	0.377	0.355	0.387	0.307	0.367	0.406	0.0217462	0.129158	0.421219
LOC102165794	0.662	0.536	0.772	0.546	0.609	0.69	0.646	0.578	0.639	0.482	0.537	0.507	0.487	0.622	0.664	0.616	0.637	0.54	0.686	0.505	0.519	0.563	0.582	0.48	0.615	0.554	0.519	0.558	0.54	0.0280117	0.187	0.195562
LOC102166259	0.215	0.189	0.172	0.259	0.285	0.208	0.222	0.275	0.335	0.346	0.208	0.204	0.237	0.22	0.239	0.207	0.224	0.267	0.25	0.37	0.295	0.277	0.281	0.231	0.333	0.305	0.264	0.309	0.298	0.00195393	0.02058	0.236518
LOC102167557	0.071	0.094	0.068	0.077	0.113	0.093	0.108	0.119	0.077	0.106	0.084	0.128	0.086	0.114	0.084	0.103	0.085	0.123	0.083	0.199	0.23	0.195	0.144	0.211	0.131	0.203	0.1	0.256	0.136	0.000411353	0.000417635	0.271478
LOC106504536	0.681	0.772	0.766	0.812	0.873	0.876	0.886	0.738	0.851	0.833	0.808	0.67	0.726	0.772	0.7	0.757	0.873	0.771	0.795	0.705	0.644	0.719	0.741	0.585	0.684	0.705	0.703	0.573	0.803	0.0127717	0.0111064	0.219992
LOC106505222	0.837	0.848	0.851	0.857	0.858	0.844	0.874	0.863	0.836	0.826	0.852	0.825	0.797	0.806	0.84	0.862	0.837	0.849	0.857	0.788	0.77	0.853	0.832	0.854	0.831	0.805	0.807	0.766	0.838	0.0096668	0.107202	0.162796
LOC106506532	0.832	0.824	0.896	0.802	0.81	0.871	0.851	0.842	0.802	0.862	0.8	0.763	0.828	0.82	0.827	0.805	0.809	0.824	0.82	0.787	0.815	0.818	0.786	0.805	0.819	0.812	0.741	0.823	0.742	0.0185109	0.074858	0.138615
LOC106507833	0.257	0.352	0.297	0.24	0.29	0.214	0.265	0.371	0.332	0.141	0.25	0.186	0.236	0.306	0.29	0.268	0.305	0.203	0.392	0.298	0.485	0.365	0.302	0.41	0.23	0.341	0.301	0.372	0.41	0.0167376	0.0442538	0.932617
LOC106507930	0.563	0.622	0.724	0.662	0.624	0.578	0.707	0.658	0.585	0.702	0.684	0.576	0.687	0.512	0.675	0.756	0.612	0.572	0.707	0.75	0.682	0.704	0.722	0.732	0.731	0.795	0.654	0.72	0.733	0.0096668	0.00714456	1
LOC106508034	0.782	0.721	0.766	0.811	0.741	0.748	0.81	0.753	0.814	0.672	0.854	0.848	0.791	0.841	0.771	0.73	0.716	0.813	0.791	0.68	0.608	0.691	0.691	0.65	0.82	0.658	0.731	0.556	0.591	0.00966131	0.0033258	0.374648
LOC106508173	0.75	0.687	0.761	0.689	0.664	0.622	0.672	0.659	0.663	0.673	0.7	0.673	0.673	0.706	0.704	0.694	0.7	0.733	0.635	0.656	0.586	0.592	0.679	0.61	0.592	0.672	0.616	0.661	0.643	0.0110708	0.0021311	1
LOC106508402	0.83	0.913	0.88	0.85	0.839	0.817	0.895	0.789	0.822	0.914	0.856	0.836	0.855	0.817	0.865	0.939	0.88	0.845	0.738	0.761	0.613	0.731	0.703	0.711	0.726	0.749	0.725	0.704	0.708	0.000102838	1.23715e-05	0.70346
LOC106508795	0.243	0.261	0.346	0.213	0.335	0.234	0.335	0.335	0.327	0.26	0.28	0.393	0.26	0.23	0.21	0.342	0.302	0.351	0.433	0.421	0.384	0.446	0.316	0.449	0.445	0.452	0.333	0.472	0.38	0.00538553	0.00411622	0.471549
LOC106508914	0.356	0.46	0.318	0.374	0.347	0.381	0.282	0.283	0.267	0.39	0.318	0.423	0.274	0.349	0.307	0.273	0.313	0.316	0.323	0.461	0.459	0.382	0.37	0.51	0.476	0.499	0.314	0.456	0.458	0.0330111	0.000429911	0.108165
LOC106509842	0.752	0.612	0.786	0.757	0.669	0.677	0.637	0.626	0.675	0.571	0.724	0.59	0.656	0.772	0.749	0.691	0.615	0.647	0.658	0.556	0.512	0.644	0.526	0.624	0.514	0.485	0.631	0.541	0.715	0.00678733	0.00714456	0.299119
LOC110255171	0.208	0.237	0.294	0.247	0.284	0.16	0.215	0.155	0.409	0.266	0.215	0.201	0.173	0.23	0.231	0.381	0.176	0.319	0.127	0.306	0.386	0.237	0.389	0.38	0.209	0.297	0.319	0.266	0.237	0.0449078	0.0599953	0.735205
LOC110255927	0.052	0.093	0.102	0.047	0.082	0.114	0.097	0.094	0.066	0.035	0.088	0.053	0.076	0.069	0.056	0.087	0.115	0.091	0.149	0.133	0.194	0.119	0.124	0.151	0.097	0.195	0.108	0.153	0.102	0.00394609	0.00030001	0.710844
LOC110255962	0.541	0.45	0.772	0.392	0.45	0.459	0.541	0.566	0.504	0.573	0.577	0.465	0.492	0.598	0.555	0.388	0.478	0.535	0.617	0.39	0.348	0.346	0.46	0.375	0.454	0.316	0.468	0.283	0.17	0.0216655	5.87648e-05	0.25347
LOC110256118	0.293	0.233	0.157	0.229	0.23	0.234	0.191	0.316	0.34	0.22	0.341	0.328	0.209	0.274	0.197	0.283	0.32	0.343	0.192	0.231	0.233	0.344	0.246	0.389	0.262	0.344	0.227	0.343	0.371	0.0315856	0.210013	0.100262
LOC110257526	0.132	0.136	0.061	0.094	0.137	0.118	0.119	0.136	0.144	0.136	0.121	0.095	0.075	0.137	0.139	0.102	0.087	0.17	0.114	0.162	0.25	0.218	0.199	0.236	0.195	0.202	0.151	0.214	0.239	0.000102838	0.000149133	0.498018
LOC110261764	0.184	0.213	0.103	0.075	0.103	0.218	0.081	0.133	0.095	0.095	0.113	0.16	0.108	0.137	0.102	0.199	0.085	0.18	0.259	0.302	0.34	0.263	0.073	0.192	0.187	0.31	0.147	0.283	0.24	0.0453039	0.0111064	0.899032
LOC110262115	0.538	0.573	0.543	0.596	0.594	0.566	0.582	0.58	0.658	0.566	0.591	0.611	0.578	0.595	0.638	0.622	0.596	0.534	0.577	0.614	0.61	0.617	0.581	0.64	0.619	0.619	0.571	0.638	0.624	0.00724493	0.146653	0.138788
LTA	0.918	0.884	0.968	0.829	0.915	0.886	0.801	0.861	0.85	0.821	0.883	0.846	0.808	0.901	0.836	0.874	0.854	0.739	0.856	0.789	0.823	0.848	0.837	0.872	0.809	0.881	0.798	0.788	0.769	0.0135747	0.140237	0.100262
MADD	0.222	0.259	0.305	0.238	0.275	0.242	0.315	0.241	0.214	0.22	0.247	0.186	0.229	0.269	0.253	0.199	0.201	0.294	0.32	0.206	0.188	0.241	0.229	0.215	0.208	0.228	0.258	0.164	0.194	0.00462773	0.156054	0.167341
MAP7D1	0.556	0.666	0.628	0.663	0.677	0.638	0.623	0.692	0.648	0.706	0.637	0.589	0.621	0.689	0.685	0.611	0.628	0.648	0.646	0.715	0.651	0.672	0.678	0.699	0.67	0.713	0.65	0.643	0.661	0.0430893	0.0697072	0.611777
MEIS1	0.102	0.098	0.131	0.13	0.148	0.132	0.145	0.139	0.119	0.134	0.116	0.138	0.098	0.146	0.128	0.101	0.123	0.176	0.122	0.099	0.09	0.103	0.121	0.098	0.126	0.107	0.09	0.098	0.103	0.0275319	0.00612383	0.865714
MIR122	0.153	0.256	0.086	0.163	0.205	0.254	0.198	0.253	0.267	0.208	0.235	0.251	0.233	0.191	0.16	0.223	0.201	0.199	0.308	0.309	0.276	0.363	0.302	0.344	0.22	0.413	0.286	0.328	0.372	0.000411353	0.000429911	0.22684
MIR140	0.56	0.678	0.603	0.654	0.64	0.641	0.663	0.689	0.509	0.658	0.666	0.661	0.643	0.77	0.632	0.623	0.633	0.786	0.62	0.845	0.764	0.752	0.745	0.771	0.78	0.735	0.688	0.757	0.671	0.000205677	0.00442901	0.591808
MIR21	0.635	0.556	0.627	0.599	0.594	0.526	0.605	0.601	0.528	0.554	0.526	0.519	0.602	0.489	0.598	0.547	0.607	0.436	0.532	0.522	0.443	0.426	0.507	0.417	0.485	0.452	0.466	0.467	0.477	0.000102838	0.000600019	0.0757984
MIR23A	0.569	0.503	0.224	0.557	0.478	0.544	0.496	0.485	0.519	0.746	0.492	0.53	0.502	0.554	0.636	0.519	0.567	0.443	0.461	0.43	0.216	0.4	0.489	0.363	0.499	0.411	0.457	0.459	0.464	0.0249897	0.00137954	0.767281
MTTP	0.387	0.406	0.353	0.351	0.399	0.427	0.364	0.382	0.405	0.478	0.364	0.363	0.357	0.345	0.409	0.449	0.339	0.394	0.368	0.495	0.513	0.501	0.405	0.451	0.375	0.529	0.366	0.441	0.467	0.0135747	0.0101022	1
MYF5	0.26	0.3	0.301	0.171	0.242	0.295	0.239	0.206	0.28	0.27	0.291	0.26	0.309	0.205	0.182	0.383	0.217	0.248	0.227	0.347	0.317	0.335	0.252	0.406	0.42	0.364	0.225	0.42	0.439	0.0167376	0.00619643	0.735205
NDUFA10	0.613	0.503	0.544	0.637	0.466	0.464	0.586	0.368	0.656	0.667	0.468	0.442	0.417	0.541	0.488	0.494	0.656	0.422	0.38	0.435	0.425	0.625	0.545	0.446	0.519	0.433	0.435	0.319	0.409	0.0357753	0.488472	0.330874
ORM1	0.364	0.42	0.228	0.378	0.418	0.341	0.343	0.396	0.375	0.467	0.412	0.429	0.452	0.412	0.326	0.249	0.397	0.385	0.321	0.457	0.421	0.572	0.481	0.479	0.478	0.495	0.322	0.435	0.292	0.0249897	0.0320656	0.374648
PCK1	0.374	0.445	0.328	0.478	0.51	0.491	0.532	0.518	0.463	0.614	0.451	0.518	0.492	0.389	0.498	0.489	0.478	0.608	0.591	0.608	0.58	0.608	0.51	0.602	0.502	0.595	0.398	0.592	0.559	0.0110708	0.120725	0.175917
PEMT	0.148	0.191	0.126	0.137	0.201	0.129	0.301	0.214	0.217	0.191	0.172	0.211	0.124	0.198	0.115	0.058	0.174	0.171	0.157	0.353	0.271	0.341	0.24	0.206	0.236	0.274	0.136	0.265	0.291	0.0249897	0.000831985	0.932617
PERP	0.086	0.1	0.101	0.061	0.081	0.058	0.098	0.089	0.087	0.137	0.087	0.143	0.08	0.092	0.085	0.081	0.128	0.165	0.171	0.151	0.148	0.104	0.081	0.106	0.12	0.147	0.069	0.119	0.138	0.0146367	0.597636	0.175917
PGAP3	0.045	0.042	0.104	0.06	0.081	0.062	0.047	0.044	0.079	0.089	0.044	0.053	0.037	0.028	0.048	0.013	0.034	0.101	0.056	0.074	0.145	0.086	0.09	0.161	0.081	0.119	0.136	0.053	0.138	0.0146367	0.00192973	0.253679
PKLR	0.371	0.495	0.488	0.441	0.482	0.464	0.437	0.433	0.459	0.424	0.445	0.347	0.422	0.434	0.32	0.45	0.422	0.592	0.385	0.476	0.445	0.573	0.53	0.46	0.521	0.528	0.465	0.542	0.565	0.0430893	0.00192973	0.0991939
PLA2G12B	0.254	0.435	0.37	0.326	0.328	0.32	0.345	0.357	0.427	0.406	0.313	0.376	0.315	0.417	0.396	0.381	0.363	0.528	0.395	0.364	0.555	0.487	0.412	0.418	0.472	0.435	0.389	0.458	0.428	0.00625328	0.0168995	0.11983
PLAT	0.251	0.221	0.18	0.211	0.194	0.144	0.297	0.23	0.178	0.088	0.227	0.189	0.189	0.309	0.225	0.207	0.194	0.247	0.228	0.395	0.293	0.337	0.294	0.384	0.278	0.364	0.278	0.36	0.352	0.00289833	0.000250616	1
RBP4	0.109822	0.123537	0.143913	0.144836	0.180378	0.186309	0.19693	0.110973	0.128048	0.133626	0.13595	0.136339	0.141987	0.149384	0.157476	0.162386	0.180802	0.199158	0.220476	0.155019	0.159268	0.185715	0.185829	0.197019	0.213062	0.219323	0.222145	0.226043	0.269184	0.0135747	0.00343619	1
RELA	0.008	0.017	0.017	0.036	0.015	0.02	0.008	0.03	0.043	0.036	0.019	0.01	0.03	0.044	0.032	0.024	0.015	0.016	0.069	0.034	0.038	0.02	0.044	0.064	0.056	0.061	0.047	0.042	0.044	0.00174472	0.0227218	0.0685948
RGL1	0.346	0.293	0.333	0.404	0.365	0.356	0.419	0.391	0.249	0.407	0.303	0.324	0.27	0.293	0.345	0.37	0.315	0.335	0.319	0.262	0.215	0.306	0.254	0.418	0.324	0.319	0.328	0.261	0.339	0.0249897	0.373108	0.150606
RGP1	0.055	0.062	0.033	0.095	0.058	0.048	0.024	0.037	0.128	0.043	0.061	0.037	0.069	0.062	0.04	0.044	0.049	0.105	0.067	0.082	0.099	0.093	0.116	0.065	0.123	0.097	0.055	0.142	0.071	0.00837548	0.0133844	0.553765
RNF103	0.108	0.131	0.084	0.095	0.108	0.073	0.144	0.063	0.101	0.15	0.105	0.091	0.102	0.119	0.11	0.11	0.11	0.121	0.135	0.136	0.187	0.19	0.124	0.183	0.132	0.147	0.069	0.128	0.139	0.0453039	0.00912063	0.581936
RUNX3	0.816	0.848	0.845	0.893	0.776	0.806	0.701	0.79	0.809	0.779	0.799	0.802	0.764	0.7	0.807	0.747	0.82	0.735	0.745	0.696	0.617	0.886	0.722	0.655	0.693	0.779	0.78	0.643	0.751	0.0249897	0.0408887	0.100262
S100A2	0.773	0.697	0.748	0.761	0.744	0.722	0.759	0.756	0.725	0.707	0.666	0.67	0.751	0.72	0.725	0.745	0.736	0.77	0.727	0.625	0.619	0.704	0.682	0.536	0.73	0.577	0.761	0.478	0.556	0.0111203	0.0133844	0.220194
SARM1	0.228	0.342	0.296	0.202	0.361	0.261	0.302	0.287	0.193	0.19	0.29	0.454	0.276	0.429	0.285	0.402	0.333	0.436	0.313	0.497	0.431	0.54	0.389	0.402	0.382	0.591	0.377	0.418	0.354	0.000205677	0.0209723	0.535842
SERPINA11	0.514	0.548	0.408	0.637	0.624	0.565	0.567	0.556	0.615	0.558	0.524	0.552	0.595	0.61	0.512	0.527	0.615	0.545	0.621	0.651	0.6	0.649	0.694	0.698	0.66	0.677	0.556	0.592	0.699	0.00678733	0.00369709	0.966278
SERPIND1	0.602	0.607	0.333	0.434	0.378	0.469	0.621	0.623	0.534	0.387	0.576	0.614	0.496	0.574	0.582	0.566	0.703	0.57	0.354	0.684	0.674	0.709	0.571	0.629	0.629	0.727	0.609	0.727	0.604	0.00535723	0.00410568	0.482416
SH2B3	0.409	0.243	0.418	0.223	0.316	0.448	0.452	0.143	0.433	0.006	0.225	0.169	0.214	0.443	0.42	0.169	0.361	0.279	0.291	0.141	0.119	0.327	0.219	0.333	0.144	0.209	0.153	0.145	0.133	0.00308515	0.0925892	0.117766
SLC16A13	0.492	0.32	0.655	0.497	0.536	0.384	0.319	0.294	0.352	0.455	0.453	0.457	0.322	0.403	0.351	0.539	0.409	0.346	0.349	0.288	0.281	0.382	0.262	0.343	0.325	0.291	0.438	0.255	0.303	0.0096668	0.00564451	0.384457
SLC22A7	0.303	0.507	0.045	0.407	0.338	0.247	0.154	0.204	0.286	0.363	0.508	0.449	0.36	0.386	0.27	0.402	0.471	0.346	0.645	0.546	0.439	0.613	0.363	0.406	0.481	0.404	0.442	0.583	0.521	0.0096668	0.0408887	0.167341
SLC25A13	0.369	0.193	0.278	0.512	0.479	0.47	0.412	0.345	0.374	0.439	0.42	0.473	0.401	0.464	0.404	0.478	0.404	0.432	0.407	0.472	0.461	0.593	0.515	0.579	0.639	0.604	0.443	0.522	0.594	0.00678733	0.000681866	0.966278
SLC26A10	0.554	0.61	0.453	0.548	0.546	0.441	0.534	0.576	0.6	0.407	0.58	0.475	0.49	0.601	0.59	0.568	0.408	0.488	0.497	0.69	0.588	0.545	0.567	0.628	0.505	0.588	0.556	0.606	0.728	0.0453039	0.0516882	0.901802
SLC35G6	0.277	0.371	0.409	0.323	0.3	0.299	0.335	0.314	0.307	0.299	0.297	0.33	0.325	0.302	0.229	0.262	0.337	0.398	0.298	0.329	0.439	0.379	0.443	0.426	0.392	0.416	0.307	0.382	0.347	0.0249897	0.00193544	0.397818
SPN	0.74	0.695	0.763	0.691	0.667	0.69	0.648	0.671	0.669	0.598	0.601	0.617	0.708	0.693	0.651	0.708	0.631	0.618	0.66	0.607	0.517	0.582	0.572	0.601	0.523	0.541	0.69	0.491	0.595	0.00177929	0.00192973	0.0690826
SYT7	0.35	0.362	0.277	0.438	0.507	0.403	0.505	0.473	0.327	0.35	0.298	0.408	0.374	0.419	0.458	0.361	0.407	0.644	0.454	0.471	0.588	0.505	0.584	0.498	0.623	0.534	0.475	0.623	0.472	0.014576	0.00173064	1
THBS2	0.764	0.733	0.815	0.71	0.715	0.703	0.652	0.769	0.785	0.652	0.669	0.71	0.7	0.611	0.801	0.631	0.763	0.785	0.663	0.569	0.623	0.527	0.719	0.59	0.561	0.532	0.64	0.609	0.702	0.00195393	0.00411622	0.582268
TIMP2	0.513	0.514	0.324	0.471	0.541	0.472	0.453	0.285	0.369	0.279	0.269	0.331	0.451	0.404	0.483	0.387	0.321	0.645	0.525	0.318	0.282	0.433	0.472	0.48	0.406	0.433	0.265	0.353	0.392	0.0315856	0.973692	0.100262
TLR4	0.489	0.499	0.473	0.451	0.451	0.484	0.47	0.488	0.474	0.458	0.436	0.47	0.464	0.484	0.479	0.473	0.468	0.454	0.464	0.419	0.401	0.463	0.45	0.305	0.412	0.398	0.458	0.417	0.409	0.00289833	0.000471066	0.498018
TM7SF2	0.251	0.087	0.112	0.192	0.12	0.116	0.105	0.285	0.189	0.085	0.292	0.168	0.259	0.123	0.213	0.168	0.105	0.155	0.185	0.19	0.17	0.245	0.17	0.293	0.259	0.295	0.218	0.253	0.215	0.0127717	0.0556425	0.175917
TMED3	0.79	0.762	0.706	0.75	0.789	0.745	0.694	0.739	0.82	0.687	0.69	0.688	0.743	0.641	0.705	0.77	0.764	0.521	0.788	0.702	0.679	0.766	0.714	0.733	0.704	0.743	0.663	0.684	0.681	0.0330111	0.391204	0.22684
TMEM106A	0.283	0.152	0.209	0.22	0.268	0.152	0.19	0.163	0.298	0.242	0.203	0.257	0.204	0.209	0.103	0.204	0.163	0.226	0.186	0.311	0.317	0.305	0.269	0.298	0.282	0.319	0.231	0.257	0.314	0.00538553	0.000528925	0.932528
TMEM129	0.711	0.612	0.641	0.616	0.596	0.689	0.658	0.478	0.575	0.635	0.603	0.649	0.639	0.669	0.667	0.625	0.688	0.654	0.58	0.574	0.583	0.55	0.585	0.514	0.544	0.533	0.572	0.365	0.477	0.000102838	0.000831985	0.482416
TNF	0.836	0.78	0.835	0.769	0.792	0.763	0.834	0.812	0.814	0.811	0.785	0.649	0.763	0.821	0.798	0.789	0.773	0.729	0.764	0.69	0.693	0.797	0.674	0.714	0.74	0.711	0.76	0.675	0.737	0.00123406	0.00564451	0.310282
TNFSF8	0.673	0.742	0.763	0.554	0.73	0.794	0.791	0.699	0.625	0.628	0.699	0.565	0.747	0.626	0.749	0.776	0.702	0.745	0.685	0.46	0.474	0.396	0.485	0.491	0.381	0.539	0.434	0.708	0.475	0.000411353	0.000681866	0.290554
TUBB1	0.604	0.629	0.494	0.632	0.594	0.549	0.597	0.543	0.599	0.582	0.586	0.633	0.623	0.56	0.536	0.549	0.659	0.657	0.605	0.601	0.652	0.648	0.617	0.674	0.654	0.707	0.646	0.668	0.697	0.00195393	0.00343619	0.865714
UCN3	0.708	0.767	0.689	0.742	0.671	0.7	0.673	0.693	0.725	0.74	0.659	0.735	0.666	0.75	0.789	0.673	0.711	0.603	0.711	0.634	0.621	0.673	0.73	0.574	0.66	0.69	0.648	0.679	0.658	0.0247074	0.0248865	1
URAD	0.087	0.166	0.082	0.101	0.143	0.124	0.122	0.177	0.153	0.08	0.087	0.169	0.187	0.135	0.148	0.199	0.079	0.244	0.155	0.151	0.246	0.217	0.224	0.143	0.209	0.257	0.112	0.198	0.086	0.0316902	0.180194	0.150606
VTN	0.212	0.11	0.082	0.143	0.141	0.073	0.145	0.166	0.124	0.144	0.138	0.154	0.119	0.143	0.08	0.132	0.184	0.142	0.084	0.197	0.206	0.208	0.258	0.258	0.166	0.195	0.141	0.169	0.17	0.0190253	0.00097111	0.735205
ZDHHC14	0.009	0.008	0	0.001	0.002	0	0.003	0.007	0.007	0.003	0.007	0.008	0.006	0.007	0.004	0.004	0.01	0.008	0.005	0.008	0.014	0.006	0.003	0.01	0.006	0.006	0.008	0.004	0.013	0.0392016	0.463677	0.0885579
ZFP1	0.478	0.456	0.35	0.394	0.433	0.41	0.573	0.471	0.155	0.667	0.539	0.46	0.481	0.203	0.118	0.537	0.678	0.523	0.452	0.502	0.541	0.784	0.409	0.447	0.627	0.582	0.603	0.453	0.567	0.0430893	0.22763	0.431968
C1QTNF3	0.688	0.725	0.751	0.741	0.687	0.715	0.731	0.702	0.633	0.576	0.657	0.702	0.63	0.63	0.68	0.652	0.566	0.701	0.614	0.602	0.599	0.544	0.705	0.719	0.661	0.612	0.659	0.684	0.549	0.00195393	0.766551	0.00267391
C3H7orf50	0.789	0.724	0.827	0.758	0.617	0.735	0.8	0.635	0.694	0.708	0.732	0.727	0.699	0.716	0.446	0.71	0.706	0.72	0.353	0.529	0.754	0.598	0.663	0.564	0.701	0.704	0.718	0.578	0.667	0.00678733	0.346279	0.00976423
CHRNB1	0.632	0.475	0.952	0.477	0.699	0.742	0.476	0.262	0.355	0.553	0.323	0.278	0.333	0.558	0.244	0.228	0.503	0.801	0.321	0.393	0.21	0.474	0.464	0.5	0.484	0.408	0.444	0.436	0.677	0.0135747	0.346279	0.0221084
DDAH1	0.806	0.805	0.804	0.804	0.82	0.797	0.891	0.726	0.81	0.689	0.78	0.917	0.402	0.796	0.613	0.585	0.784	0.87	0.551	0.778	0.709	0.777	0.665	0.669	0.86	0.677	0.757	0.603	0.776	0.00538553	0.722343	0.0469242
F10	0.254	0.243	0.396	0.343	0.427	0.417	0.352	0.443	0.436	0.408	0.492	0.398	0.29	0.469	0.3	0.681	0.628	0.457	0.427	0.51	0.616	0.486	0.419	0.591	0.483	0.537	0.447	0.563	0.531	0.000205677	0.0591359	0.0224352
FOXN3	0.846	0.826	0.893	0.798	0.839	0.864	0.851	0.808	0.829	0.864	0.84	0.821	0.773	0.739	0.799	0.599	0.833	0.619	0.741	0.63	0.603	0.593	0.691	0.481	0.599	0.687	0.794	0.543	0.75	0.000102838	0.00456629	0.0279231
HLX	0.091	0.061	0.065	0.073	0.07	0.087	0.091	0.081	0.162	0.117	0.067	0.105	0.082	0.114	0.104	0.095	0.101	0.107	0.158	0.171	0.169	0.117	0.114	0.079	0.071	0.107	0.097	0.122	0.152	0.00724493	0.322218	0.00991293
HOXB6	0.206	0.198	0.276	0.196	0.158	0.178	0.237	0.248	0.285	0.218	0.223	0.189	0.228	0.313	0.218	0.356	0.334	0.321	0.223	0.36	0.363	0.284	0.32	0.339	0.34	0.371	0.325	0.392	0.417	0.000102838	0.00172542	0.0310028
IQGAP2	0.216	0.293	0.456	0.38	0.302	0.245	0.233	0.16	0.184	0.218	0.124	0.23	0.297	0.165	0.128	0.274	0.29	0.248	0.149	0.316	0.225	0.157	0.233	0.156	0.232	0.18	0.349	0.078	0.161	0.0403013	0.92287	0.0221084
LDLR	0.07	0.062	0.03	0.086	0.061	0.067	0.056	0.117	0.061	0.054	0.089	0.089	0.092	0.082	0.127	0.075	0.068	0.151	0.062	0.146	0.173	0.089	0.169	0.141	0.131	0.208	0.098	0.146	0.085	0.00107066	0.00613831	0.0467309
LOC100154105	0.487	0.531	0.396	0.596	0.529	0.595	0.455	0.656	0.539	0.662	0.607	0.621	0.523	0.563	0.571	0.554	0.573	0.608	0.643	0.679	0.674	0.599	0.583	0.535	0.603	0.635	0.483	0.643	0.604	0.0096668	0.644299	0.0170676
LOC100620916	0.854	0.789	0.817	0.851	0.762	0.775	0.846	0.813	0.842	0.695	0.731	0.734	0.648	0.668	0.721	0.761	0.689	0.766	0.832	0.76	0.633	0.619	0.608	0.663	0.702	0.763	0.66	0.652	0.629	0.000205677	0.0111529	0.00976423
LOC100622426	0.804	0.746	0.803	0.755	0.735	0.772	0.724	0.731	0.736	0.684	0.738	0.653	0.69	0.779	0.717	0.777	0.725	0.593	0.738	0.703	0.739	0.738	0.722	0.726	0.718	0.764	0.784	0.703	0.665	0.0453039	0.667775	0.0469242
LOC100738003	0.261	0.271	0.255	0.286	0.333	0.286	0.326	0.372	0.38	0.313	0.329	0.278	0.325	0.302	0.291	0.351	0.297	0.326	0.353	0.37	0.429	0.462	0.299	0.389	0.368	0.509	0.271	0.409	0.333	0.00717368	0.0425704	0.034452
LOC102160712	0.326	0.5	0.452	0.535	0.478	0.446	0.44	0.566	0.61	0.477	0.581	0.513	0.481	0.405	0.507	0.527	0.546	0.462	0.515	0.551	0.524	0.585	0.489	0.56	0.464	0.561	0.575	0.59	0.381	0.0249897	0.456151	0.0449313
LOC106504773	0.791	0.791	0.797	0.778	0.758	0.785	0.753	0.739	0.772	0.684	0.739	0.734	0.726	0.766	0.744	0.816	0.695	0.783	0.708	0.74	0.621	0.693	0.72	0.664	0.677	0.635	0.696	0.619	0.668	0.000754633	0.0021623	0.020007
LOC106505158	0.246	0.233	0.138	0.277	0.29	0.126	0.23	0.27	0.397	0.266	0.293	0.284	0.268	0.284	0.201	0.36	0.331	0.172	0.352	0.387	0.395	0.42	0.386	0.408	0.379	0.477	0.31	0.423	0.446	0.000102838	0.000681866	0.0469242
LOC106507362	0.249	0.259	0.229	0.217	0.193	0.235	0.25	0.24	0.153	0.174	0.172	0.212	0.204	0.254	0.185	0.211	0.172	0.181	0.227	0.175	0.194	0.233	0.189	0.16	0.189	0.169	0.211	0.16	0.207	0.00535723	0.509173	0.0250493
LOC106508815	0.42	0.529	0.508	0.443	0.476	0.424	0.468	0.635	0.646	0.657	0.561	0.545	0.413	0.56	0.818	0.611	0.474	0.543	0.62	0.736	0.733	0.59	0.532	0.577	0.472	0.559	0.545	0.655	0.708	0.000719868	0.741564	0.00523934
LOC106509605	0.628	0.729	0.622	0.611	0.675	0.472	0.802	0.295	0.348	0.355	0.508	0.549	0.583	0.665	0.566	0.506	0.575	0.484	0.375	0.443	0.497	0.674	0.68	0.448	0.578	0.387	0.507	0.466	0.368	0.0249897	0.821204	0.00718425
LOC110257167	0.25	0.228	0.19	0.139	0.203	0.213	0.183	0.29	0.315	0.339	0.271	0.229	0.291	0.27	0.183	0.144	0.262	0.333	0.275	0.471	0.329	0.313	0.316	0.396	0.36	0.325	0.363	0.273	0.255	0.000102838	0.0168995	0.0142056
LOC110260660	0.034	0.049	0.029	0.097	0.024	0.033	0.013	0.048	0.074	0.053	0.096	0.066	0.09	0.102	0.061	0.091	0.147	0.071	0.063	0.078	0.095	0.093	0.067	0.11	0.115	0.092	0.06	0.107	0.105	0.00308515	0.107202	0.00718425
MMP9	0.627	0.62	0.731	0.767	0.65	0.661	0.648	0.546	0.606	0.649	0.605	0.54	0.655	0.553	0.633	0.524	0.645	0.644	0.6	0.562	0.589	0.573	0.69	0.599	0.554	0.7	0.62	0.488	0.616	0.0190988	0.92287	0.0129793
NBR1	0.039	0.063	0.055	0.046	0.08	0.068	0.049	0.026	0.037	0.034	0.036	0.027	0.024	0.027	0.023	0.028	0.028	0.056	0.046	0.045	0.038	0.053	0.03	0.034	0.059	0.052	0.03	0.03	0.049	0.0398116	0.0292376	0.00231471
PTTG1IP	0.664	0.701	0.462	0.603	0.782	0.846	0.945	0.217	0.386	0.817	0.247	0.875	0.57	0.722	0.296	0.296	0.57	0.446	0.497	0.251	0.716	0.688	0.414	0.444	0.355	0.463	0.261	0.294	0.825	0.0330111	0.766551	0.0468275
RGS14	0.793	0.753	0.431	0.774	0.763	0.777	0.812	0.661	0.651	0.645	0.714	0.619	0.632	0.688	0.751	0.719	0.689	0.8	0.715	0.59	0.466	0.657	0.617	0.7	0.557	0.553	0.665	0.528	0.5	0.0135747	0.00264751	0.0358419
SERPINB1	0.835	0.769	0.892	0.784	0.725	0.753	0.791	0.634	0.676	0.73	0.638	0.717	0.761	0.709	0.739	0.752	0.723	0.806	0.788	0.654	0.679	0.751	0.702	0.677	0.676	0.604	0.645	0.603	0.847	0.00462773	0.113431	0.0170676
SLA-DQB1	0.602	0.585	0.693	0.629	0.519	0.634	0.631	0.623	0.479	0.635	0.51	0.526	0.52	0.524	0.521	0.529	0.44	0.478	0.502	0.574	0.411	0.448	0.501	0.445	0.445	0.503	0.446	0.426	0.406	0.00107066	0.0111064	0.0170676
SNX10	0.548	0.593	0.587	0.539	0.691	0.486	0.671	0.451	0.565	0.274	0.488	0.449	0.556	0.688	0.48	0.47	0.51	0.407	0.343	0.491	0.389	0.573	0.486	0.39	0.476	0.456	0.28	0.354	0.387	0.00339512	0.380972	0.0170676
SYTL3	0.772	0.817	0.741	0.806	0.834	0.818	0.858	0.798	0.741	0.68	0.757	0.736	0.747	0.702	0.798	0.735	0.775	0.683	0.833	0.752	0.649	0.78	0.709	0.62	0.708	0.658	0.779	0.699	0.716	0.00195393	0.121146	0.0178599
UBE3C	0.617	0.551	0.867	0.689	0.457	0.761	0.828	0.262	0.228	0.873	0.369	0.361	0.339	0.558	0.707	0.333	0.445	0.35	0.387	0.351	0.242	0.561	0.91	0.336	0.339	0.462	0.431	0.229	0.448	0.0135747	0.947412	0.0129793
VAC14	0.242	0.217	0.395	0.156	0.169	0.192	0.2	0.126	0.126	0.127	0.101	0.142	0.167	0.123	0.27	0.141	0.104	0.167	0.181	0.109	0.151	0.206	0.145	0.126	0.09	0.104	0.074	0.107	0.349	0.0135747	0.467501	0.00770858
WDFY2	0.562	0.35	0.661	0.492	0.477	0.328	0.662	0.303	0.312	0.314	0.361	0.34	0.352	0.466	0.36	0.291	0.32	0.288	0.209	0.315	0.372	0.465	0.424	0.306	0.298	0.494	0.313	0.325	0.4	0.0249897	0.180194	0.00373105
WDR37	0.275	0.302	0.288	0.365	0.353	0.361	0.429	0.371	0.413	0.484	0.401	0.454	0.347	0.397	0.379	0.388	0.35	0.368	0.413	0.495	0.446	0.446	0.4	0.408	0.419	0.451	0.398	0.532	0.573	0.00289833	0.0133582	0.0310767
ZNF48	0.284	0.383	0.636	0.355	0.4	0.363	0.349	0.316	0.281	0.292	0.231	0.366	0.23	0.393	0.337	0.261	0.22	0.278	0.359	0.311	0.294	0.256	0.256	0.317	0.252	0.333	0.329	0.23	0.156	0.0039683	0.468005	0.0221084

## Sheet: Sheet2
AKR1CL1	0.566	0.594	0.54	0.507	0.548	0.528	0.527	0.563	0.598	0.491	0.558	0.555	0.509	0.577	0.474	0.518	0.547	0.642	0.48	0.618	0.637	0.628	0.562	0.601	0.567	0.629	0.513	0.603	0.646	0.0096668	0.00895699	0.967135
ANO1	0.438	0.482	0.448	0.439	0.476	0.507	0.497	0.371	0.564	0.619	0.547	0.462	0.503	0.478	0.353	0.523	0.376	0.641	0.429	0.562	0.618	0.577	0.632	0.609	0.55	0.634	0.54	0.576	0.391	0.00462773	0.0425704	0.650353
ARHGEF25	0.601	0.552	0.409	0.596	0.561	0.651	0.544	0.58	0.555	0.571	0.582	0.572	0.612	0.629	0.563	0.535	0.533	0.556	0.575	0.597	0.641	0.657	0.565	0.691	0.645	0.605	0.667	0.622	0.677	0.0096668	0.000831985	0.901802
ASB4	0.393	0.527	0.495	0.503	0.498	0.288	0.424	0.391	0.455	0.571	0.459	0.512	0.448	0.426	0.495	0.466	0.406	0.561	0.537	0.726	0.631	0.517	0.5	0.707	0.565	0.627	0.546	0.614	0.65	0.000719868	0.000429911	0.611934
BIN2	0.509	0.536	0.429	0.75	0.613	0.679	0.68	0.581	0.411	0.367	0.535	0.572	0.595	0.588	0.545	0.727	0.663	0.706	0.804	0.527	0.39	0.388	0.494	0.425	0.456	0.401	0.448	0.327	0.65	0.0096668	0.00895699	0.901802
C13H3orf62	0.411	0.524	0.505	0.502	0.409	0.277	0.396	0.375	0.529	0.393	0.465	0.557	0.486	0.461	0.37	0.498	0.436	0.695	0.529	0.513	0.565	0.446	0.454	0.529	0.661	0.556	0.42	0.443	0.786	0.0330111	0.306215	0.472328
CDHR3	0.637	0.569	0.444	0.441	0.396	0.431	0.435	0.45	0.537	0.391	0.525	0.411	0.34	0.639	0.274	0.423	0.463	0.527	0.36	0.603	0.611	0.547	0.599	0.611	0.572	0.693	0.475	0.684	0.541	0.0217462	0.00137954	0.535842
CLEC2B	0.549	0.397	0.521	0.49	0.576	0.676	0.64	0.434	0.527	0.575	0.482	0.327	0.585	0.508	0.589	0.538	0.43	0.277	0.512	0.295	0.316	0.415	0.387	0.365	0.407	0.366	0.351	0.245	0.468	0.000719868	0.00442901	0.22684
COL1A1	0.19	0.171	0.152	0.258	0.208	0.203	0.224	0.17	0.251	0.186	0.227	0.208	0.216	0.207	0.272	0.157	0.173	0.174	0.188	0.299	0.297	0.31	0.24	0.261	0.219	0.304	0.166	0.236	0.334	0.0135747	0.00564451	1
CPEB4	0.075	0.084	0.075	0.065	0.093	0.079	0.08	0.049	0.062	0.043	0.052	0.052	0.061	0.097	0.047	0.057	0.051	0.124	0.082	0.057	0.07	0.083	0.063	0.093	0.05	0.055	0.068	0.063	0.042	0.0400563	0.467879	0.0570057
CSF3	0.446	0.428	0.376	0.41	0.482	0.418	0.391	0.49	0.421	0.388	0.467	0.445	0.462	0.451	0.474	0.395	0.431	0.501	0.472	0.535	0.496	0.462	0.495	0.476	0.492	0.496	0.505	0.497	0.492	0.00149543	0.0023996	0.11983
CYB561	0.765	0.738	0.784	0.599	0.561	0.778	0.705	0.559	0.77	0.645	0.668	0.695	0.823	0.661	0.669	0.627	0.565	0.654	0.564	0.58	0.73	0.552	0.662	0.502	0.554	0.665	0.56	0.616	0.742	0.0430893	0.22763	0.261411
CYP2C91	0.62	0.566	0.473	0.614	0.498	0.602	0.47	0.632	0.571	0.635	0.59	0.488	0.453	0.506	0.544	0.543	0.427	0.486	0.586	0.527	0.424	0.441	0.424	0.482	0.523	0.479	0.546	0.422	0.299	0.0357753	0.0133844	0.836945
EFNA1	0.118	0.145	0.156	0.066	0.152	0.106	0.183	0.141	0.156	0.23	0.107	0.142	0.107	0.162	0.055	0.125	0.105	0.095	0.111	0.236	0.23	0.181	0.241	0.171	0.157	0.206	0.177	0.179	0.35	0.00195393	0.00060199	0.611777
EMC10	0.529	0.464	0.401	0.444	0.451	0.378	0.428	0.388	0.509	0.722	0.45	0.376	0.498	0.5	0.377	0.524	0.507	0.322	0.596	0.542	0.564	0.523	0.348	0.528	0.465	0.583	0.506	0.517	0.497	0.0330111	0.313618	0.591808
EMC8	0.25	0.356	0.444	0.341	0.397	0.569	0.5	0.188	0.363	0.553	0.272	0.486	0.277	0.235	0.345	0.234	0.239	0.372	0.592	0.348	0.303	0.283	0.247	0.262	0.288	0.342	0.248	0.26	0.068	0.0096668	0.417582	0.261411
EVI2A	0.888	0.853	0.909	0.746	0.885	0.728	0.882	0.843	0.945	0.786	0.858	0.893	0.721	0.899	0.926	0.796	0.886	0.819	0.825	0.729	0.662	0.759	0.78	0.784	0.837	0.735	0.698	0.749	0.769	0.0430893	0.000831985	0.901802
EZH2	0.144	0.265	0.485	0.134	0.27	0.203	0.197	0.055	0.109	0.153	0.122	0.208	0.197	0.13	0.227	0.071	0.203	0.2	0.323	0.102	0.115	0.265	0.187	0.133	0.131	0.184	0.125	0.062	0.113	0.0111203	0.380972	0.162796
FAM105A	0.65	0.584	0.565	0.621	0.541	0.541	0.574	0.558	0.621	0.547	0.539	0.466	0.515	0.577	0.484	0.506	0.554	0.604	0.561	0.522	0.405	0.566	0.492	0.382	0.545	0.527	0.571	0.492	0.496	0.00961684	0.137802	0.10801
FAM208B	0.589	0.621	0.604	0.541	0.593	0.465	0.627	0.515	0.596	0.407	0.636	0.612	0.561	0.531	0.587	0.633	0.417	0.67	0.753	0.646	0.659	0.674	0.549	0.655	0.683	0.635	0.623	0.667	0.599	0.0096668	0.0503243	0.967135
FAM50B	0.657	0.529	0.374	0.58	0.636	0.522	0.548	0.42	0.472	0.606	0.576	0.514	0.554	0.514	0.64	0.629	0.651	0.456	0.493	0.63	0.414	0.441	0.493	0.354	0.499	0.484	0.502	0.455	0.512	0.0330111	0.0557117	0.641904
FLI1	0.365	0.337	0.445	0.245	0.365	0.323	0.334	0.328	0.364	0.351	0.3	0.375	0.323	0.38	0.344	0.371	0.338	0.538	0.354	0.438	0.447	0.37	0.396	0.439	0.405	0.393	0.27	0.515	0.417	0.0357753	0.0168995	0.553765
FOXO1	0.081	0.07	0.074	0.063	0.094	0.087	0.084	0.11	0.087	0.09	0.062	0.066	0.107	0.08	0.072	0.092	0.107	0.088	0.08	0.096	0.081	0.142	0.111	0.079	0.103	0.114	0.127	0.096	0.189	0.0083356	0.0227987	0.351908
FUT1	0.24	0.167	0.183	0.208	0.258	0.285	0.278	0.228	0.283	0.223	0.167	0.251	0.378	0.343	0.233	0.238	0.199	0.199	0.245	0.242	0.446	0.363	0.327	0.397	0.308	0.218	0.183	0.325	0.415	0.0316902	0.0697072	0.865656
GINS2	0.234	0.275	0.219	0.284	0.249	0.172	0.278	0.223	0.199	0.198	0.142	0.243	0.179	0.274	0.231	0.219	0.206	0.203	0.23	0.18	0.21	0.23	0.187	0.213	0.238	0.19	0.196	0.151	0.21	0.0280117	0.355666	0.0628635
GMFG	0.681	0.657	0.828	0.734	0.702	0.725	0.673	0.72	0.688	0.657	0.697	0.737	0.747	0.675	0.771	0.676	0.719	0.718	0.598	0.653	0.541	0.62	0.597	0.572	0.603	0.56	0.637	0.559	0.627	0.000102838	5.87648e-05	0.932617
GPAT4	0.618	0.573	0.744	0.492	0.483	0.497	0.43	0.637	0.535	0.659	0.596	0.584	0.492	0.624	0.617	0.531	0.433	0.472	0.668	0.594	0.644	0.661	0.63	0.588	0.696	0.714	0.597	0.677	0.72	0.0330111	0.0137695	0.446673
HAMP	0.342	0.506	0.331	0.305	0.464	0.324	0.454	0.402	0.471	0.437	0.517	0.369	0.452	0.287	0.396	0.527	0.414	0.467	0.471	0.538	0.45	0.524	0.445	0.603	0.509	0.554	0.421	0.527	0.522	0.0096668	0.0175437	0.253679
HCAR1	0.472	0.466	0.423	0.412	0.501	0.497	0.449	0.462	0.487	0.428	0.53	0.486	0.423	0.466	0.53	0.524	0.478	0.586	0.495	0.637	0.543	0.565	0.56	0.614	0.59	0.551	0.432	0.572	0.743	0.00195393	0.0033347	0.189616
HKDC1	0.411	0.415	0.338	0.348	0.371	0.36	0.374	0.403	0.315	0.394	0.376	0.341	0.39	0.423	0.228	0.241	0.513	0.357	0.478	0.575	0.445	0.473	0.483	0.618	0.466	0.471	0.5	0.527	0.579	0.000102838	0.000429911	0.901802
HMGCR	0.0316569	0.0344476	0.0413431	0.0440167	0.0557022	0.0583189	0.0682506	0.0494444	0.0515505	0.0520349	0.0531102	0.0555193	0.0566193	0.0594923	0.0618282	0.0631137	0.0693658	0.0734009	0.0740628	0.0581689	0.0720476	0.0730916	0.0752758	0.0759309	0.0775758	0.0838568	0.0951941	0.0986276	0.107934	0.000411353	0.000429911	0.0683496
HOXA5	0.227	0.247	0.247	0.147	0.21	0.185	0.123	0.201	0.265	0.122	0.199	0.312	0.22	0.217	0.209	0.187	0.159	0.292	0.2	0.258	0.264	0.373	0.303	0.258	0.253	0.331	0.148	0.255	0.313	0.00394609	0.0320656	0.767281
HPX	0.294	0.294	0.178	0.189	0.157	0.379	0.183	0.259	0.252	0.206	0.26	0.33	0.243	0.252	0.252	0.329	0.329	0.214	0.295	0.292	0.473	0.309	0.314	0.473	0.411	0.394	0.339	0.356	0.365	0.00961684	0.00107747	0.252635
HSD17B13	0.545	0.46	0.39	0.355	0.49	0.351	0.435	0.318	0.47	0.319	0.319	0.489	0.442	0.387	0.392	0.579	0.4	0.388	0.377	0.573	0.527	0.584	0.491	0.513	0.493	0.607	0.47	0.659	0.6	0.00308515	0.00060199	0.472328
ICAM2	0.641	0.712	0.626	0.745	0.732	0.639	0.731	0.69	0.744	0.689	0.657	0.655	0.552	0.616	0.753	0.675	0.674	0.579	0.666	0.599	0.588	0.624	0.601	0.634	0.61	0.579	0.555	0.581	0.57	0.000205677	0.0083331	0.535842
INHBC	0.303	0.336	0.192	0.336	0.404	0.376	0.339	0.324	0.412	0.271	0.278	0.353	0.278	0.287	0.28	0.357	0.355	0.406	0.259	0.464	0.487	0.515	0.346	0.441	0.419	0.393	0.304	0.417	0.408	0.00966131	0.00269069	0.70346
IRS1	0.222	0.311	0.29	0.244	0.266	0.274	0.25	0.302	0.254	0.259	0.272	0.355	0.166	0.338	0.326	0.325	0.27	0.337	0.309	0.298	0.391	0.36	0.27	0.354	0.353	0.355	0.271	0.302	0.412	0.00678733	0.0747758	0.11983
IYD	0.252	0.21	0.186	0.318	0.334	0.311	0.333	0.343	0.281	0.339	0.326	0.296	0.329	0.307	0.338	0.356	0.27	0.23	0.388	0.379	0.328	0.483	0.361	0.493	0.42	0.358	0.334	0.347	0.284	0.00625328	0.02058	0.167341
KLB	0.104295	0.120133	0.132573	0.134485	0.165361	0.180242	0.222324	0.0982454	0.127054	0.130454	0.144523	0.154084	0.16371	0.196838	0.199636	0.203382	0.212183	0.226978	0.237489	0.183426	0.200745	0.238436	0.265738	0.27168	0.294535	0.365792	0.371482	0.402424	0.441959	0.000411353	0.000429911	0.34024
LBP	0.37	0.441	0.353	0.371	0.459	0.253	0.404	0.444	0.38	0.432	0.367	0.499	0.404	0.343	0.41	0.411	0.421	0.456	0.372	0.507	0.395	0.589	0.45	0.602	0.464	0.631	0.293	0.466	0.535	0.0135747	0.0168995	0.310282
LOC100153899	0.487	0.555	0.567	0.519	0.637	0.603	0.497	0.614	0.68	0.705	0.493	0.52	0.577	0.559	0.671	0.464	0.625	0.552	0.693	0.574	0.639	0.726	0.653	0.62	0.675	0.623	0.669	0.651	0.838	0.00123406	0.122911	0.261411
LOC100513921	0.799	0.822	0.778	0.814	0.817	0.819	0.786	0.808	0.814	0.825	0.842	0.793	0.781	0.825	0.808	0.783	0.856	0.82	0.81	0.746	0.663	0.753	0.736	0.723	0.8	0.687	0.807	0.683	0.7	0.00308515	0.000416064	0.498397
LOC100515741	0.412	0.505	0.374	0.446	0.466	0.594	0.464	0.448	0.499	0.466	0.515	0.487	0.43	0.457	0.463	0.537	0.457	0.617	0.53	0.562	0.602	0.567	0.495	0.579	0.526	0.582	0.493	0.558	0.494	0.0249897	0.0192084	0.352119
LOC100521696	0.573	0.527	0.552	0.551	0.567	0.569	0.554	0.508	0.577	0.553	0.512	0.551	0.534	0.529	0.562	0.578	0.554	0.482	0.502	0.458	0.418	0.473	0.457	0.417	0.451	0.436	0.511	0.427	0.421	0.000102838	2.16502e-05	0.25347
LOC100524336	0.758	0.795	0.804	0.771	0.763	0.752	0.857	0.795	0.697	0.779	0.759	0.776	0.787	0.687	0.729	0.791	0.786	0.772	0.75	0.72	0.717	0.693	0.802	0.722	0.692	0.654	0.758	0.697	0.491	0.00625328	0.0249273	0.352331
LOC100624086	0.482	0.461	0.568	0.503	0.409	0.544	0.525	0.405	0.458	0.487	0.371	0.589	0.43	0.457	0.43	0.514	0.455	0.325	0.436	0.442	0.329	0.509	0.444	0.328	0.439	0.38	0.536	0.419	0.441	0.0430893	0.62083	0.0690826
LOC100628140	0.656	0.573	0.69	0.5	0.495	0.57	0.638	0.501	0.559	0.626	0.534	0.554	0.513	0.509	0.464	0.474	0.502	0.616	0.39	0.514	0.506	0.499	0.469	0.425	0.433	0.476	0.42	0.459	0.579	0.0096668	0.0930896	0.100262
LOC102157763	0.333	0.481	0.387	0.302	0.3	0.535	0.409	0.385	0.546	0.231	0.403	0.369	0.491	0.335	0.264	0.441	0.589	0.623	0.429	0.466	0.57	0.459	0.476	0.58	0.392	0.47	0.527	0.421	0.542	0.0430893	0.180194	0.535842
LOC102158457	0.057	0.096	0.085	0.075	0.108	0.037	0.068	0.052	0.106	0.093	0.109	0.132	0.106	0.091	0.032	0.098	0.138	0.082	0.086	0.123	0.194	0.14	0.097	0.147	0.166	0.125	0.081	0.139	0.128	0.00123406	0.0133844	0.162981
LOC102159476	0.509	0.594	0.468	0.514	0.515	0.586	0.504	0.578	0.481	0.574	0.52	0.568	0.54	0.522	0.6	0.573	0.569	0.54	0.553	0.605	0.623	0.709	0.616	0.582	0.635	0.613	0.5	0.694	0.715	0.00678733	0.00173064	0.190005
LOC102162833	0.694	0.789	0.82	0.823	0.797	0.78	0.739	0.718	0.772	0.746	0.741	0.669	0.783	0.833	0.771	0.742	0.721	0.803	0.785	0.689	0.712	0.751	0.738	0.717	0.717	0.714	0.771	0.626	0.778	0.0217462	0.0408317	0.34024
LOC102163645	0.281	0.281	0.329	0.369	0.316	0.351	0.343	0.258	0.369	0.404	0.289	0.374	0.307	0.289	0.36	0.287	0.391	0.329	0.41	0.365	0.429	0.464	0.341	0.377	0.355	0.387	0.307	0.367	0.406	0.0217462	0.129158	0.421219
LOC102165794	0.662	0.536	0.772	0.546	0.609	0.69	0.646	0.578	0.639	0.482	0.537	0.507	0.487	0.622	0.664	0.616	0.637	0.54	0.686	0.505	0.519	0.563	0.582	0.48	0.615	0.554	0.519	0.558	0.54	0.0280117	0.187	0.195562
LOC102166259	0.215	0.189	0.172	0.259	0.285	0.208	0.222	0.275	0.335	0.346	0.208	0.204	0.237	0.22	0.239	0.207	0.224	0.267	0.25	0.37	0.295	0.277	0.281	0.231	0.333	0.305	0.264	0.309	0.298	0.00195393	0.02058	0.236518
LOC102167557	0.071	0.094	0.068	0.077	0.113	0.093	0.108	0.119	0.077	0.106	0.084	0.128	0.086	0.114	0.084	0.103	0.085	0.123	0.083	0.199	0.23	0.195	0.144	0.211	0.131	0.203	0.1	0.256	0.136	0.000411353	0.000417635	0.271478
LOC106504536	0.681	0.772	0.766	0.812	0.873	0.876	0.886	0.738	0.851	0.833	0.808	0.67	0.726	0.772	0.7	0.757	0.873	0.771	0.795	0.705	0.644	0.719	0.741	0.585	0.684	0.705	0.703	0.573	0.803	0.0127717	0.0111064	0.219992
LOC106505222	0.837	0.848	0.851	0.857	0.858	0.844	0.874	0.863	0.836	0.826	0.852	0.825	0.797	0.806	0.84	0.862	0.837	0.849	0.857	0.788	0.77	0.853	0.832	0.854	0.831	0.805	0.807	0.766	0.838	0.0096668	0.107202	0.162796
LOC106506532	0.832	0.824	0.896	0.802	0.81	0.871	0.851	0.842	0.802	0.862	0.8	0.763	0.828	0.82	0.827	0.805	0.809	0.824	0.82	0.787	0.815	0.818	0.786	0.805	0.819	0.812	0.741	0.823	0.742	0.0185109	0.074858	0.138615
LOC106507833	0.257	0.352	0.297	0.24	0.29	0.214	0.265	0.371	0.332	0.141	0.25	0.186	0.236	0.306	0.29	0.268	0.305	0.203	0.392	0.298	0.485	0.365	0.302	0.41	0.23	0.341	0.301	0.372	0.41	0.0167376	0.0442538	0.932617
LOC106507930	0.563	0.622	0.724	0.662	0.624	0.578	0.707	0.658	0.585	0.702	0.684	0.576	0.687	0.512	0.675	0.756	0.612	0.572	0.707	0.75	0.682	0.704	0.722	0.732	0.731	0.795	0.654	0.72	0.733	0.0096668	0.00714456	1
LOC106508034	0.782	0.721	0.766	0.811	0.741	0.748	0.81	0.753	0.814	0.672	0.854	0.848	0.791	0.841	0.771	0.73	0.716	0.813	0.791	0.68	0.608	0.691	0.691	0.65	0.82	0.658	0.731	0.556	0.591	0.00966131	0.0033258	0.374648
LOC106508173	0.75	0.687	0.761	0.689	0.664	0.622	0.672	0.659	0.663	0.673	0.7	0.673	0.673	0.706	0.704	0.694	0.7	0.733	0.635	0.656	0.586	0.592	0.679	0.61	0.592	0.672	0.616	0.661	0.643	0.0110708	0.0021311	1
LOC106508402	0.83	0.913	0.88	0.85	0.839	0.817	0.895	0.789	0.822	0.914	0.856	0.836	0.855	0.817	0.865	0.939	0.88	0.845	0.738	0.761	0.613	0.731	0.703	0.711	0.726	0.749	0.725	0.704	0.708	0.000102838	1.23715e-05	0.70346
LOC106508795	0.243	0.261	0.346	0.213	0.335	0.234	0.335	0.335	0.327	0.26	0.28	0.393	0.26	0.23	0.21	0.342	0.302	0.351	0.433	0.421	0.384	0.446	0.316	0.449	0.445	0.452	0.333	0.472	0.38	0.00538553	0.00411622	0.471549
LOC106508914	0.356	0.46	0.318	0.374	0.347	0.381	0.282	0.283	0.267	0.39	0.318	0.423	0.274	0.349	0.307	0.273	0.313	0.316	0.323	0.461	0.459	0.382	0.37	0.51	0.476	0.499	0.314	0.456	0.458	0.0330111	0.000429911	0.108165
LOC106509842	0.752	0.612	0.786	0.757	0.669	0.677	0.637	0.626	0.675	0.571	0.724	0.59	0.656	0.772	0.749	0.691	0.615	0.647	0.658	0.556	0.512	0.644	0.526	0.624	0.514	0.485	0.631	0.541	0.715	0.00678733	0.00714456	0.299119
LOC110255171	0.208	0.237	0.294	0.247	0.284	0.16	0.215	0.155	0.409	0.266	0.215	0.201	0.173	0.23	0.231	0.381	0.176	0.319	0.127	0.306	0.386	0.237	0.389	0.38	0.209	0.297	0.319	0.266	0.237	0.0449078	0.0599953	0.735205
LOC110255927	0.052	0.093	0.102	0.047	0.082	0.114	0.097	0.094	0.066	0.035	0.088	0.053	0.076	0.069	0.056	0.087	0.115	0.091	0.149	0.133	0.194	0.119	0.124	0.151	0.097	0.195	0.108	0.153	0.102	0.00394609	0.00030001	0.710844
LOC110255962	0.541	0.45	0.772	0.392	0.45	0.459	0.541	0.566	0.504	0.573	0.577	0.465	0.492	0.598	0.555	0.388	0.478	0.535	0.617	0.39	0.348	0.346	0.46	0.375	0.454	0.316	0.468	0.283	0.17	0.0216655	5.87648e-05	0.25347
LOC110256118	0.293	0.233	0.157	0.229	0.23	0.234	0.191	0.316	0.34	0.22	0.341	0.328	0.209	0.274	0.197	0.283	0.32	0.343	0.192	0.231	0.233	0.344	0.246	0.389	0.262	0.344	0.227	0.343	0.371	0.0315856	0.210013	0.100262
LOC110257526	0.132	0.136	0.061	0.094	0.137	0.118	0.119	0.136	0.144	0.136	0.121	0.095	0.075	0.137	0.139	0.102	0.087	0.17	0.114	0.162	0.25	0.218	0.199	0.236	0.195	0.202	0.151	0.214	0.239	0.000102838	0.000149133	0.498018
LOC110261764	0.184	0.213	0.103	0.075	0.103	0.218	0.081	0.133	0.095	0.095	0.113	0.16	0.108	0.137	0.102	0.199	0.085	0.18	0.259	0.302	0.34	0.263	0.073	0.192	0.187	0.31	0.147	0.283	0.24	0.0453039	0.0111064	0.899032
LOC110262115	0.538	0.573	0.543	0.596	0.594	0.566	0.582	0.58	0.658	0.566	0.591	0.611	0.578	0.595	0.638	0.622	0.596	0.534	0.577	0.614	0.61	0.617	0.581	0.64	0.619	0.619	0.571	0.638	0.624	0.00724493	0.146653	0.138788
LTA	0.918	0.884	0.968	0.829	0.915	0.886	0.801	0.861	0.85	0.821	0.883	0.846	0.808	0.901	0.836	0.874	0.854	0.739	0.856	0.789	0.823	0.848	0.837	0.872	0.809	0.881	0.798	0.788	0.769	0.0135747	0.140237	0.100262
MADD	0.222	0.259	0.305	0.238	0.275	0.242	0.315	0.241	0.214	0.22	0.247	0.186	0.229	0.269	0.253	0.199	0.201	0.294	0.32	0.206	0.188	0.241	0.229	0.215	0.208	0.228	0.258	0.164	0.194	0.00462773	0.156054	0.167341
MAP7D1	0.556	0.666	0.628	0.663	0.677	0.638	0.623	0.692	0.648	0.706	0.637	0.589	0.621	0.689	0.685	0.611	0.628	0.648	0.646	0.715	0.651	0.672	0.678	0.699	0.67	0.713	0.65	0.643	0.661	0.0430893	0.0697072	0.611777
MEIS1	0.102	0.098	0.131	0.13	0.148	0.132	0.145	0.139	0.119	0.134	0.116	0.138	0.098	0.146	0.128	0.101	0.123	0.176	0.122	0.099	0.09	0.103	0.121	0.098	0.126	0.107	0.09	0.098	0.103	0.0275319	0.00612383	0.865714
MIR122	0.153	0.256	0.086	0.163	0.205	0.254	0.198	0.253	0.267	0.208	0.235	0.251	0.233	0.191	0.16	0.223	0.201	0.199	0.308	0.309	0.276	0.363	0.302	0.344	0.22	0.413	0.286	0.328	0.372	0.000411353	0.000429911	0.22684
MIR140	0.56	0.678	0.603	0.654	0.64	0.641	0.663	0.689	0.509	0.658	0.666	0.661	0.643	0.77	0.632	0.623	0.633	0.786	0.62	0.845	0.764	0.752	0.745	0.771	0.78	0.735	0.688	0.757	0.671	0.000205677	0.00442901	0.591808
MIR21	0.635	0.556	0.627	0.599	0.594	0.526	0.605	0.601	0.528	0.554	0.526	0.519	0.602	0.489	0.598	0.547	0.607	0.436	0.532	0.522	0.443	0.426	0.507	0.417	0.485	0.452	0.466	0.467	0.477	0.000102838	0.000600019	0.0757984
MIR23A	0.569	0.503	0.224	0.557	0.478	0.544	0.496	0.485	0.519	0.746	0.492	0.53	0.502	0.554	0.636	0.519	0.567	0.443	0.461	0.43	0.216	0.4	0.489	0.363	0.499	0.411	0.457	0.459	0.464	0.0249897	0.00137954	0.767281
MTTP	0.387	0.406	0.353	0.351	0.399	0.427	0.364	0.382	0.405	0.478	0.364	0.363	0.357	0.345	0.409	0.449	0.339	0.394	0.368	0.495	0.513	0.501	0.405	0.451	0.375	0.529	0.366	0.441	0.467	0.0135747	0.0101022	1
MYF5	0.26	0.3	0.301	0.171	0.242	0.295	0.239	0.206	0.28	0.27	0.291	0.26	0.309	0.205	0.182	0.383	0.217	0.248	0.227	0.347	0.317	0.335	0.252	0.406	0.42	0.364	0.225	0.42	0.439	0.0167376	0.00619643	0.735205
NDUFA10	0.613	0.503	0.544	0.637	0.466	0.464	0.586	0.368	0.656	0.667	0.468	0.442	0.417	0.541	0.488	0.494	0.656	0.422	0.38	0.435	0.425	0.625	0.545	0.446	0.519	0.433	0.435	0.319	0.409	0.0357753	0.488472	0.330874
ORM1	0.364	0.42	0.228	0.378	0.418	0.341	0.343	0.396	0.375	0.467	0.412	0.429	0.452	0.412	0.326	0.249	0.397	0.385	0.321	0.457	0.421	0.572	0.481	0.479	0.478	0.495	0.322	0.435	0.292	0.0249897	0.0320656	0.374648
PCK1	0.374	0.445	0.328	0.478	0.51	0.491	0.532	0.518	0.463	0.614	0.451	0.518	0.492	0.389	0.498	0.489	0.478	0.608	0.591	0.608	0.58	0.608	0.51	0.602	0.502	0.595	0.398	0.592	0.559	0.0110708	0.120725	0.175917
PEMT	0.148	0.191	0.126	0.137	0.201	0.129	0.301	0.214	0.217	0.191	0.172	0.211	0.124	0.198	0.115	0.058	0.174	0.171	0.157	0.353	0.271	0.341	0.24	0.206	0.236	0.274	0.136	0.265	0.291	0.0249897	0.000831985	0.932617
PERP	0.086	0.1	0.101	0.061	0.081	0.058	0.098	0.089	0.087	0.137	0.087	0.143	0.08	0.092	0.085	0.081	0.128	0.165	0.171	0.151	0.148	0.104	0.081	0.106	0.12	0.147	0.069	0.119	0.138	0.0146367	0.597636	0.175917
PGAP3	0.045	0.042	0.104	0.06	0.081	0.062	0.047	0.044	0.079	0.089	0.044	0.053	0.037	0.028	0.048	0.013	0.034	0.101	0.056	0.074	0.145	0.086	0.09	0.161	0.081	0.119	0.136	0.053	0.138	0.0146367	0.00192973	0.253679
PKLR	0.371	0.495	0.488	0.441	0.482	0.464	0.437	0.433	0.459	0.424	0.445	0.347	0.422	0.434	0.32	0.45	0.422	0.592	0.385	0.476	0.445	0.573	0.53	0.46	0.521	0.528	0.465	0.542	0.565	0.0430893	0.00192973	0.0991939
PLA2G12B	0.254	0.435	0.37	0.326	0.328	0.32	0.345	0.357	0.427	0.406	0.313	0.376	0.315	0.417	0.396	0.381	0.363	0.528	0.395	0.364	0.555	0.487	0.412	0.418	0.472	0.435	0.389	0.458	0.428	0.00625328	0.0168995	0.11983
PLAT	0.251	0.221	0.18	0.211	0.194	0.144	0.297	0.23	0.178	0.088	0.227	0.189	0.189	0.309	0.225	0.207	0.194	0.247	0.228	0.395	0.293	0.337	0.294	0.384	0.278	0.364	0.278	0.36	0.352	0.00289833	0.000250616	1
RBP4	0.109822	0.123537	0.143913	0.144836	0.180378	0.186309	0.19693	0.110973	0.128048	0.133626	0.13595	0.136339	0.141987	0.149384	0.157476	0.162386	0.180802	0.199158	0.220476	0.155019	0.159268	0.185715	0.185829	0.197019	0.213062	0.219323	0.222145	0.226043	0.269184	0.0135747	0.00343619	1
RELA	0.008	0.017	0.017	0.036	0.015	0.02	0.008	0.03	0.043	0.036	0.019	0.01	0.03	0.044	0.032	0.024	0.015	0.016	0.069	0.034	0.038	0.02	0.044	0.064	0.056	0.061	0.047	0.042	0.044	0.00174472	0.0227218	0.0685948
RGL1	0.346	0.293	0.333	0.404	0.365	0.356	0.419	0.391	0.249	0.407	0.303	0.324	0.27	0.293	0.345	0.37	0.315	0.335	0.319	0.262	0.215	0.306	0.254	0.418	0.324	0.319	0.328	0.261	0.339	0.0249897	0.373108	0.150606
RGP1	0.055	0.062	0.033	0.095	0.058	0.048	0.024	0.037	0.128	0.043	0.061	0.037	0.069	0.062	0.04	0.044	0.049	0.105	0.067	0.082	0.099	0.093	0.116	0.065	0.123	0.097	0.055	0.142	0.071	0.00837548	0.0133844	0.553765
RNF103	0.108	0.131	0.084	0.095	0.108	0.073	0.144	0.063	0.101	0.15	0.105	0.091	0.102	0.119	0.11	0.11	0.11	0.121	0.135	0.136	0.187	0.19	0.124	0.183	0.132	0.147	0.069	0.128	0.139	0.0453039	0.00912063	0.581936
RUNX3	0.816	0.848	0.845	0.893	0.776	0.806	0.701	0.79	0.809	0.779	0.799	0.802	0.764	0.7	0.807	0.747	0.82	0.735	0.745	0.696	0.617	0.886	0.722	0.655	0.693	0.779	0.78	0.643	0.751	0.0249897	0.0408887	0.100262
S100A2	0.773	0.697	0.748	0.761	0.744	0.722	0.759	0.756	0.725	0.707	0.666	0.67	0.751	0.72	0.725	0.745	0.736	0.77	0.727	0.625	0.619	0.704	0.682	0.536	0.73	0.577	0.761	0.478	0.556	0.0111203	0.0133844	0.220194
SARM1	0.228	0.342	0.296	0.202	0.361	0.261	0.302	0.287	0.193	0.19	0.29	0.454	0.276	0.429	0.285	0.402	0.333	0.436	0.313	0.497	0.431	0.54	0.389	0.402	0.382	0.591	0.377	0.418	0.354	0.000205677	0.0209723	0.535842
SERPINA11	0.514	0.548	0.408	0.637	0.624	0.565	0.567	0.556	0.615	0.558	0.524	0.552	0.595	0.61	0.512	0.527	0.615	0.545	0.621	0.651	0.6	0.649	0.694	0.698	0.66	0.677	0.556	0.592	0.699	0.00678733	0.00369709	0.966278
SERPIND1	0.602	0.607	0.333	0.434	0.378	0.469	0.621	0.623	0.534	0.387	0.576	0.614	0.496	0.574	0.582	0.566	0.703	0.57	0.354	0.684	0.674	0.709	0.571	0.629	0.629	0.727	0.609	0.727	0.604	0.00535723	0.00410568	0.482416
SH2B3	0.409	0.243	0.418	0.223	0.316	0.448	0.452	0.143	0.433	0.006	0.225	0.169	0.214	0.443	0.42	0.169	0.361	0.279	0.291	0.141	0.119	0.327	0.219	0.333	0.144	0.209	0.153	0.145	0.133	0.00308515	0.0925892	0.117766
SLC16A13	0.492	0.32	0.655	0.497	0.536	0.384	0.319	0.294	0.352	0.455	0.453	0.457	0.322	0.403	0.351	0.539	0.409	0.346	0.349	0.288	0.281	0.382	0.262	0.343	0.325	0.291	0.438	0.255	0.303	0.0096668	0.00564451	0.384457
SLC22A7	0.303	0.507	0.045	0.407	0.338	0.247	0.154	0.204	0.286	0.363	0.508	0.449	0.36	0.386	0.27	0.402	0.471	0.346	0.645	0.546	0.439	0.613	0.363	0.406	0.481	0.404	0.442	0.583	0.521	0.0096668	0.0408887	0.167341
SLC25A13	0.369	0.193	0.278	0.512	0.479	0.47	0.412	0.345	0.374	0.439	0.42	0.473	0.401	0.464	0.404	0.478	0.404	0.432	0.407	0.472	0.461	0.593	0.515	0.579	0.639	0.604	0.443	0.522	0.594	0.00678733	0.000681866	0.966278
SLC26A10	0.554	0.61	0.453	0.548	0.546	0.441	0.534	0.576	0.6	0.407	0.58	0.475	0.49	0.601	0.59	0.568	0.408	0.488	0.497	0.69	0.588	0.545	0.567	0.628	0.505	0.588	0.556	0.606	0.728	0.0453039	0.0516882	0.901802
SLC35G6	0.277	0.371	0.409	0.323	0.3	0.299	0.335	0.314	0.307	0.299	0.297	0.33	0.325	0.302	0.229	0.262	0.337	0.398	0.298	0.329	0.439	0.379	0.443	0.426	0.392	0.416	0.307	0.382	0.347	0.0249897	0.00193544	0.397818
SPN	0.74	0.695	0.763	0.691	0.667	0.69	0.648	0.671	0.669	0.598	0.601	0.617	0.708	0.693	0.651	0.708	0.631	0.618	0.66	0.607	0.517	0.582	0.572	0.601	0.523	0.541	0.69	0.491	0.595	0.00177929	0.00192973	0.0690826
SYT7	0.35	0.362	0.277	0.438	0.507	0.403	0.505	0.473	0.327	0.35	0.298	0.408	0.374	0.419	0.458	0.361	0.407	0.644	0.454	0.471	0.588	0.505	0.584	0.498	0.623	0.534	0.475	0.623	0.472	0.014576	0.00173064	1
THBS2	0.764	0.733	0.815	0.71	0.715	0.703	0.652	0.769	0.785	0.652	0.669	0.71	0.7	0.611	0.801	0.631	0.763	0.785	0.663	0.569	0.623	0.527	0.719	0.59	0.561	0.532	0.64	0.609	0.702	0.00195393	0.00411622	0.582268
TIMP2	0.513	0.514	0.324	0.471	0.541	0.472	0.453	0.285	0.369	0.279	0.269	0.331	0.451	0.404	0.483	0.387	0.321	0.645	0.525	0.318	0.282	0.433	0.472	0.48	0.406	0.433	0.265	0.353	0.392	0.0315856	0.973692	0.100262
TLR4	0.489	0.499	0.473	0.451	0.451	0.484	0.47	0.488	0.474	0.458	0.436	0.47	0.464	0.484	0.479	0.473	0.468	0.454	0.464	0.419	0.401	0.463	0.45	0.305	0.412	0.398	0.458	0.417	0.409	0.00289833	0.000471066	0.498018
TM7SF2	0.251	0.087	0.112	0.192	0.12	0.116	0.105	0.285	0.189	0.085	0.292	0.168	0.259	0.123	0.213	0.168	0.105	0.155	0.185	0.19	0.17	0.245	0.17	0.293	0.259	0.295	0.218	0.253	0.215	0.0127717	0.0556425	0.175917
TMED3	0.79	0.762	0.706	0.75	0.789	0.745	0.694	0.739	0.82	0.687	0.69	0.688	0.743	0.641	0.705	0.77	0.764	0.521	0.788	0.702	0.679	0.766	0.714	0.733	0.704	0.743	0.663	0.684	0.681	0.0330111	0.391204	0.22684
TMEM106A	0.283	0.152	0.209	0.22	0.268	0.152	0.19	0.163	0.298	0.242	0.203	0.257	0.204	0.209	0.103	0.204	0.163	0.226	0.186	0.311	0.317	0.305	0.269	0.298	0.282	0.319	0.231	0.257	0.314	0.00538553	0.000528925	0.932528
TMEM129	0.711	0.612	0.641	0.616	0.596	0.689	0.658	0.478	0.575	0.635	0.603	0.649	0.639	0.669	0.667	0.625	0.688	0.654	0.58	0.574	0.583	0.55	0.585	0.514	0.544	0.533	0.572	0.365	0.477	0.000102838	0.000831985	0.482416
TNF	0.836	0.78	0.835	0.769	0.792	0.763	0.834	0.812	0.814	0.811	0.785	0.649	0.763	0.821	0.798	0.789	0.773	0.729	0.764	0.69	0.693	0.797	0.674	0.714	0.74	0.711	0.76	0.675	0.737	0.00123406	0.00564451	0.310282
TNFSF8	0.673	0.742	0.763	0.554	0.73	0.794	0.791	0.699	0.625	0.628	0.699	0.565	0.747	0.626	0.749	0.776	0.702	0.745	0.685	0.46	0.474	0.396	0.485	0.491	0.381	0.539	0.434	0.708	0.475	0.000411353	0.000681866	0.290554
TUBB1	0.604	0.629	0.494	0.632	0.594	0.549	0.597	0.543	0.599	0.582	0.586	0.633	0.623	0.56	0.536	0.549	0.659	0.657	0.605	0.601	0.652	0.648	0.617	0.674	0.654	0.707	0.646	0.668	0.697	0.00195393	0.00343619	0.865714
UCN3	0.708	0.767	0.689	0.742	0.671	0.7	0.673	0.693	0.725	0.74	0.659	0.735	0.666	0.75	0.789	0.673	0.711	0.603	0.711	0.634	0.621	0.673	0.73	0.574	0.66	0.69	0.648	0.679	0.658	0.0247074	0.0248865	1
URAD	0.087	0.166	0.082	0.101	0.143	0.124	0.122	0.177	0.153	0.08	0.087	0.169	0.187	0.135	0.148	0.199	0.079	0.244	0.155	0.151	0.246	0.217	0.224	0.143	0.209	0.257	0.112	0.198	0.086	0.0316902	0.180194	0.150606
VTN	0.212	0.11	0.082	0.143	0.141	0.073	0.145	0.166	0.124	0.144	0.138	0.154	0.119	0.143	0.08	0.132	0.184	0.142	0.084	0.197	0.206	0.208	0.258	0.258	0.166	0.195	0.141	0.169	0.17	0.0190253	0.00097111	0.735205
ZDHHC14	0.009	0.008	0	0.001	0.002	0	0.003	0.007	0.007	0.003	0.007	0.008	0.006	0.007	0.004	0.004	0.01	0.008	0.005	0.008	0.014	0.006	0.003	0.01	0.006	0.006	0.008	0.004	0.013	0.0392016	0.463677	0.0885579
ZFP1	0.478	0.456	0.35	0.394	0.433	0.41	0.573	0.471	0.155	0.667	0.539	0.46	0.481	0.203	0.118	0.537	0.678	0.523	0.452	0.502	0.541	0.784	0.409	0.447	0.627	0.582	0.603	0.453	0.567	0.0430893	0.22763	0.431968
C1QTNF3	0.688	0.725	0.751	0.741	0.687	0.715	0.731	0.702	0.633	0.576	0.657	0.702	0.63	0.63	0.68	0.652	0.566	0.701	0.614	0.602	0.599	0.544	0.705	0.719	0.661	0.612	0.659	0.684	0.549	0.00195393	0.766551	0.00267391
C3H7orf50	0.789	0.724	0.827	0.758	0.617	0.735	0.8	0.635	0.694	0.708	0.732	0.727	0.699	0.716	0.446	0.71	0.706	0.72	0.353	0.529	0.754	0.598	0.663	0.564	0.701	0.704	0.718	0.578	0.667	0.00678733	0.346279	0.00976423
CHRNB1	0.632	0.475	0.952	0.477	0.699	0.742	0.476	0.262	0.355	0.553	0.323	0.278	0.333	0.558	0.244	0.228	0.503	0.801	0.321	0.393	0.21	0.474	0.464	0.5	0.484	0.408	0.444	0.436	0.677	0.0135747	0.346279	0.0221084
DDAH1	0.806	0.805	0.804	0.804	0.82	0.797	0.891	0.726	0.81	0.689	0.78	0.917	0.402	0.796	0.613	0.585	0.784	0.87	0.551	0.778	0.709	0.777	0.665	0.669	0.86	0.677	0.757	0.603	0.776	0.00538553	0.722343	0.0469242
F10	0.254	0.243	0.396	0.343	0.427	0.417	0.352	0.443	0.436	0.408	0.492	0.398	0.29	0.469	0.3	0.681	0.628	0.457	0.427	0.51	0.616	0.486	0.419	0.591	0.483	0.537	0.447	0.563	0.531	0.000205677	0.0591359	0.0224352
FOXN3	0.846	0.826	0.893	0.798	0.839	0.864	0.851	0.808	0.829	0.864	0.84	0.821	0.773	0.739	0.799	0.599	0.833	0.619	0.741	0.63	0.603	0.593	0.691	0.481	0.599	0.687	0.794	0.543	0.75	0.000102838	0.00456629	0.0279231
HLX	0.091	0.061	0.065	0.073	0.07	0.087	0.091	0.081	0.162	0.117	0.067	0.105	0.082	0.114	0.104	0.095	0.101	0.107	0.158	0.171	0.169	0.117	0.114	0.079	0.071	0.107	0.097	0.122	0.152	0.00724493	0.322218	0.00991293
HOXB6	0.206	0.198	0.276	0.196	0.158	0.178	0.237	0.248	0.285	0.218	0.223	0.189	0.228	0.313	0.218	0.356	0.334	0.321	0.223	0.36	0.363	0.284	0.32	0.339	0.34	0.371	0.325	0.392	0.417	0.000102838	0.00172542	0.0310028
IQGAP2	0.216	0.293	0.456	0.38	0.302	0.245	0.233	0.16	0.184	0.218	0.124	0.23	0.297	0.165	0.128	0.274	0.29	0.248	0.149	0.316	0.225	0.157	0.233	0.156	0.232	0.18	0.349	0.078	0.161	0.0403013	0.92287	0.0221084
LDLR	0.07	0.062	0.03	0.086	0.061	0.067	0.056	0.117	0.061	0.054	0.089	0.089	0.092	0.082	0.127	0.075	0.068	0.151	0.062	0.146	0.173	0.089	0.169	0.141	0.131	0.208	0.098	0.146	0.085	0.00107066	0.00613831	0.0467309
LOC100154105	0.487	0.531	0.396	0.596	0.529	0.595	0.455	0.656	0.539	0.662	0.607	0.621	0.523	0.563	0.571	0.554	0.573	0.608	0.643	0.679	0.674	0.599	0.583	0.535	0.603	0.635	0.483	0.643	0.604	0.0096668	0.644299	0.0170676
LOC100620916	0.854	0.789	0.817	0.851	0.762	0.775	0.846	0.813	0.842	0.695	0.731	0.734	0.648	0.668	0.721	0.761	0.689	0.766	0.832	0.76	0.633	0.619	0.608	0.663	0.702	0.763	0.66	0.652	0.629	0.000205677	0.0111529	0.00976423
LOC100622426	0.804	0.746	0.803	0.755	0.735	0.772	0.724	0.731	0.736	0.684	0.738	0.653	0.69	0.779	0.717	0.777	0.725	0.593	0.738	0.703	0.739	0.738	0.722	0.726	0.718	0.764	0.784	0.703	0.665	0.0453039	0.667775	0.0469242
LOC100738003	0.261	0.271	0.255	0.286	0.333	0.286	0.326	0.372	0.38	0.313	0.329	0.278	0.325	0.302	0.291	0.351	0.297	0.326	0.353	0.37	0.429	0.462	0.299	0.389	0.368	0.509	0.271	0.409	0.333	0.00717368	0.0425704	0.034452
LOC102160712	0.326	0.5	0.452	0.535	0.478	0.446	0.44	0.566	0.61	0.477	0.581	0.513	0.481	0.405	0.507	0.527	0.546	0.462	0.515	0.551	0.524	0.585	0.489	0.56	0.464	0.561	0.575	0.59	0.381	0.0249897	0.456151	0.0449313
LOC106504773	0.791	0.791	0.797	0.778	0.758	0.785	0.753	0.739	0.772	0.684	0.739	0.734	0.726	0.766	0.744	0.816	0.695	0.783	0.708	0.74	0.621	0.693	0.72	0.664	0.677	0.635	0.696	0.619	0.668	0.000754633	0.0021623	0.020007
LOC106505158	0.246	0.233	0.138	0.277	0.29	0.126	0.23	0.27	0.397	0.266	0.293	0.284	0.268	0.284	0.201	0.36	0.331	0.172	0.352	0.387	0.395	0.42	0.386	0.408	0.379	0.477	0.31	0.423	0.446	0.000102838	0.000681866	0.0469242
LOC106507362	0.249	0.259	0.229	0.217	0.193	0.235	0.25	0.24	0.153	0.174	0.172	0.212	0.204	0.254	0.185	0.211	0.172	0.181	0.227	0.175	0.194	0.233	0.189	0.16	0.189	0.169	0.211	0.16	0.207	0.00535723	0.509173	0.0250493
LOC106508815	0.42	0.529	0.508	0.443	0.476	0.424	0.468	0.635	0.646	0.657	0.561	0.545	0.413	0.56	0.818	0.611	0.474	0.543	0.62	0.736	0.733	0.59	0.532	0.577	0.472	0.559	0.545	0.655	0.708	0.000719868	0.741564	0.00523934
LOC106509605	0.628	0.729	0.622	0.611	0.675	0.472	0.802	0.295	0.348	0.355	0.508	0.549	0.583	0.665	0.566	0.506	0.575	0.484	0.375	0.443	0.497	0.674	0.68	0.448	0.578	0.387	0.507	0.466	0.368	0.0249897	0.821204	0.00718425
LOC110257167	0.25	0.228	0.19	0.139	0.203	0.213	0.183	0.29	0.315	0.339	0.271	0.229	0.291	0.27	0.183	0.144	0.262	0.333	0.275	0.471	0.329	0.313	0.316	0.396	0.36	0.325	0.363	0.273	0.255	0.000102838	0.0168995	0.0142056
LOC110260660	0.034	0.049	0.029	0.097	0.024	0.033	0.013	0.048	0.074	0.053	0.096	0.066	0.09	0.102	0.061	0.091	0.147	0.071	0.063	0.078	0.095	0.093	0.067	0.11	0.115	0.092	0.06	0.107	0.105	0.00308515	0.107202	0.00718425
MMP9	0.627	0.62	0.731	0.767	0.65	0.661	0.648	0.546	0.606	0.649	0.605	0.54	0.655	0.553	0.633	0.524	0.645	0.644	0.6	0.562	0.589	0.573	0.69	0.599	0.554	0.7	0.62	0.488	0.616	0.0190988	0.92287	0.0129793
NBR1	0.039	0.063	0.055	0.046	0.08	0.068	0.049	0.026	0.037	0.034	0.036	0.027	0.024	0.027	0.023	0.028	0.028	0.056	0.046	0.045	0.038	0.053	0.03	0.034	0.059	0.052	0.03	0.03	0.049	0.0398116	0.0292376	0.00231471
PTTG1IP	0.664	0.701	0.462	0.603	0.782	0.846	0.945	0.217	0.386	0.817	0.247	0.875	0.57	0.722	0.296	0.296	0.57	0.446	0.497	0.251	0.716	0.688	0.414	0.444	0.355	0.463	0.261	0.294	0.825	0.0330111	0.766551	0.0468275
RGS14	0.793	0.753	0.431	0.774	0.763	0.777	0.812	0.661	0.651	0.645	0.714	0.619	0.632	0.688	0.751	0.719	0.689	0.8	0.715	0.59	0.466	0.657	0.617	0.7	0.557	0.553	0.665	0.528	0.5	0.0135747	0.00264751	0.0358419
SERPINB1	0.835	0.769	0.892	0.784	0.725	0.753	0.791	0.634	0.676	0.73	0.638	0.717	0.761	0.709	0.739	0.752	0.723	0.806	0.788	0.654	0.679	0.751	0.702	0.677	0.676	0.604	0.645	0.603	0.847	0.00462773	0.113431	0.0170676
SLA-DQB1	0.602	0.585	0.693	0.629	0.519	0.634	0.631	0.623	0.479	0.635	0.51	0.526	0.52	0.524	0.521	0.529	0.44	0.478	0.502	0.574	0.411	0.448	0.501	0.445	0.445	0.503	0.446	0.426	0.406	0.00107066	0.0111064	0.0170676
SNX10	0.548	0.593	0.587	0.539	0.691	0.486	0.671	0.451	0.565	0.274	0.488	0.449	0.556	0.688	0.48	0.47	0.51	0.407	0.343	0.491	0.389	0.573	0.486	0.39	0.476	0.456	0.28	0.354	0.387	0.00339512	0.380972	0.0170676
SYTL3	0.772	0.817	0.741	0.806	0.834	0.818	0.858	0.798	0.741	0.68	0.757	0.736	0.747	0.702	0.798	0.735	0.775	0.683	0.833	0.752	0.649	0.78	0.709	0.62	0.708	0.658	0.779	0.699	0.716	0.00195393	0.121146	0.0178599
UBE3C	0.617	0.551	0.867	0.689	0.457	0.761	0.828	0.262	0.228	0.873	0.369	0.361	0.339	0.558	0.707	0.333	0.445	0.35	0.387	0.351	0.242	0.561	0.91	0.336	0.339	0.462	0.431	0.229	0.448	0.0135747	0.947412	0.0129793
VAC14	0.242	0.217	0.395	0.156	0.169	0.192	0.2	0.126	0.126	0.127	0.101	0.142	0.167	0.123	0.27	0.141	0.104	0.167	0.181	0.109	0.151	0.206	0.145	0.126	0.09	0.104	0.074	0.107	0.349	0.0135747	0.467501	0.00770858
WDFY2	0.562	0.35	0.661	0.492	0.477	0.328	0.662	0.303	0.312	0.314	0.361	0.34	0.352	0.466	0.36	0.291	0.32	0.288	0.209	0.315	0.372	0.465	0.424	0.306	0.298	0.494	0.313	0.325	0.4	0.0249897	0.180194	0.00373105
WDR37	0.275	0.302	0.288	0.365	0.353	0.361	0.429	0.371	0.413	0.484	0.401	0.454	0.347	0.397	0.379	0.388	0.35	0.368	0.413	0.495	0.446	0.446	0.4	0.408	0.419	0.451	0.398	0.532	0.573	0.00289833	0.0133582	0.0310767
ZNF48	0.284	0.383	0.636	0.355	0.4	0.363	0.349	0.316	0.281	0.292	0.231	0.366	0.23	0.393	0.337	0.261	0.22	0.278	0.359	0.311	0.294	0.256	0.256	0.317	0.252	0.333	0.329	0.23	0.156	0.0039683	0.468005	0.0221084
