# Supplementary material for: Diet-Dependent Changes of the DNA Methylome Using a Göttingen Minipig Model for Obesity
Source: Front Genet. 2021 Mar 11;12:632859. doi: 10.3389/fgene.2021.632859 (PMC7991730; doi:10.3389/fgene.2021.632859)
Supplement: Supplementary file 3 [file Table_3.xlsx]

## Sheet: Sheet1
Supplementary Table S3. Pairwise Pearson’s correlations between methylation levels of promoter regions of core genes (N = 160) and morphometric parameters. Correlation analysis were conducted using pearson’s correlation coefficients in R. (BW body weight, TC total cholesterol, TG triglycerides, GLU plasma glucose, LW liver weight, GLC glycogen content in liver, LTG triglycerides content in liver,…
Gene	BW	P-value	TC	P-value	TG	P-value	GLU	P-value	LW(g)	P-value	LW/BW	P-value	GLC	P-value	LTG	P-value	CHOL	P-value
AKR1CL1	0.655072	0.000281516	0.408796	0.0381227	0.401756	0.0419073	0.289242	0.151812	0.512781	0.00739206	0.371534	0.0616482	0.0970786	0.637085	-0.166423	0.416478	0.35656	0.0737783
ANO1	0.44264	0.0235459	0.415099	0.0349696	0.427754	0.0292688	-0.170347	0.405414	0.316104	0.115673	0.271652	0.179452	-0.168006	0.411995	0.124254	0.545337	0.375756	0.0585239
ARHGEF25	0.549743	0.00362303	0.529889	0.00536634	0.301235	0.134798	0.224983	0.269154	0.467332	0.0160764	0.374198	0.059662	0.0366663	0.858859	0.0646008	0.75388	0.444499	0.0229001
ASB4	0.662753	0.000224878	0.678965	0.000137015	0.551175	0.00351854	0.181256	0.37554	0.558994	0.00299215	0.484328	0.0121664	0.163016	0.426215	0.134239	0.513245	0.513233	0.00733123
BIN2	-0.427088	0.029549	-0.444757	0.0228118	-0.295114	0.143299	0.0337694	0.869913	-0.295731	0.142426	-0.241363	0.234894	-0.147904	0.470876	-0.142062	0.488764	-0.318426	0.112877
C13H3orf62	0.474683	0.0142746	0.28492	0.158304	0.222427	0.274775	0.23791	0.241863	0.372457	0.0609547	0.284448	0.159024	-0.0993039	0.629348	0.0663964	0.747254	0.236104	0.245561
C1QTNF3	-0.498856	0.00948218	-0.338679	0.0905637	-0.363583	0.0678804	0.00698908	0.972969	-0.505437	0.0084401	-0.415703	0.0346789	0.231702	0.254731	-0.030197	0.883578	-0.315684	0.116185
C1QTNF3	-0.498856	0.00948218	-0.338679	0.0905637	-0.363583	0.0678804	0.00698908	0.972969	-0.505437	0.0084401	-0.415703	0.0346789	0.231702	0.254731	-0.030197	0.883578	-0.315684	0.116185
C3H7orf50	-0.416124	0.0344774	-0.324686	0.105587	-0.227661	0.263343	-0.32228	0.108346	-0.271578	0.179577	-0.191525	0.348616	-0.201664	0.323195	-0.0286404	0.889542	-0.205698	0.313404
CDHR3	0.591376	0.00146393	0.495697	0.0100193	0.477775	0.0135682	0.240524	0.236575	0.416628	0.034237	0.305152	0.129552	0.221602	0.276605	-0.225237	0.268599	0.424452	0.0306786
CHRNB1	-0.212103	0.298236	-0.0755673	0.713698	-0.127611	0.534443	-0.286528	0.155866	-0.0590692	0.774394	-0.0352586	0.864228	-0.222454	0.274714	0.129623	0.527964	-0.0290194	0.888089
CLEC2B	-0.651157	0.000314921	-0.523732	0.00603316	-0.397604	0.044275	-0.422368	0.0315961	-0.466811	0.016211	-0.394534	0.0460924	-0.322347	0.108269	0.0443144	0.829805	-0.462261	0.0174253
COL1A1	0.604537	0.00107119	0.542022	0.00423286	0.579495	0.00191926	0.0624397	0.761876	0.624531	0.000648879	0.526103	0.00576858	0.174768	0.39315	-0.168723	0.409973	0.470397	0.0153036
CPEB4	-0.159374	0.436761	-0.158453	0.43945	-0.216203	0.288773	0.0239368	0.907599	-0.158497	0.439322	-0.127725	0.534075	-0.198687	0.330537	0.0148887	0.942453	-0.110133	0.592245
CSF3	0.678932	0.000137155	0.642625	0.000399946	0.55269	0.0034108	0.316704	0.114946	0.583781	0.00174269	0.504085	0.00864601	0.108042	0.599335	0.214706	0.292206	0.588583	0.00156162
CYB561	-0.400989	0.0423366	-0.407297	0.0389046	-0.190888	0.350251	-0.283643	0.160257	-0.22459	0.270013	-0.177453	0.385807	-0.211293	0.300128	-0.212687	0.296877	-0.262442	0.195242
CYP2C91	-0.568294	0.00245489	-0.388805	0.0496415	-0.311673	0.12115	-0.338081	0.0911701	-0.563957	0.00269416	-0.471294	0.0150833	-0.0361121	0.860972	-0.00215524	0.991663	-0.464839	0.0167284
DDAH1	-0.108032	0.599371	-0.0762781	0.711118	-0.142314	0.487987	0.00392415	0.984821	-0.0597715	0.771781	-0.0462456	0.822501	-0.108063	0.599265	0.140895	0.49238	-0.0886055	0.666883
EFNA1	0.655417	0.000278727	0.623893	0.000659696	0.59072	0.00148641	0.065291	0.751331	0.761728	6.1697e-06	0.702019	6.41141e-05	0.0757289	0.713111	0.102024	0.61994	0.667602	0.00019451
EMC10	0.247743	0.222369	0.296573	0.141239	0.282943	0.161337	-0.118362	0.564696	0.188576	0.356228	0.145866	0.477077	-0.121866	0.553145	0.0965605	0.638892	0.138968	0.498377
EMC8	-0.508334	0.00801276	-0.31254	0.120064	-0.167094	0.414573	-0.360571	0.070364	-0.449879	0.0211117	-0.379617	0.0557761	-0.305423	0.129194	0.2689	0.184074	-0.378029	0.056894
EVI2A	-0.419876	0.0327217	-0.583737	0.00174445	-0.53018	0.0053364	0.113852	0.579724	-0.534751	0.00488469	-0.525767	0.00580546	-0.11389	0.579597	0.0597012	0.772043	-0.579276	0.00192869
EZH2	-0.409662	0.0376764	-0.19896	0.329862	-0.152967	0.455649	-0.252824	0.212721	-0.168511	0.41057	-0.0734509	0.721399	-0.108648	0.597278	0.0729345	0.723282	-0.139999	0.495164
F10	0.573072	0.00221257	0.359713	0.0710837	0.284053	0.159629	0.244247	0.229176	0.29767	0.139704	0.133559	0.515403	0.0347275	0.866255	-0.0228388	0.911821	0.272439	0.178146
FAM105A	-0.408093	0.0384876	-0.329336	0.100403	-0.257145	0.204743	-0.351369	0.0783841	-0.22065	0.278725	-0.117704	0.566878	-0.198281	0.331548	-0.0828646	0.687359	-0.244433	0.22881
FAM208B	0.479273	0.0132366	0.416755	0.0341768	0.232949	0.252112	0.356849	0.0735282	0.325463	0.104707	0.246259	0.225242	-0.0481466	0.815325	0.0908795	0.658835	0.291249	0.148863
FAM50B	-0.397866	0.0441226	-0.247094	0.223623	-0.0787601	0.702133	-0.0889429	0.665687	-0.245316	0.22708	-0.16625	0.416969	-0.334925	0.0944256	0.0996802	0.628043	-0.236115	0.24554
FLI1	0.446548	0.022205	0.198505	0.330991	0.178509	0.38294	0.390088	0.0488286	0.1647	0.421385	0.018657	0.927921	-0.148173	0.470059	0.0829527	0.687044	0.0999146	0.627231
FOXN3	-0.719086	3.4874e-05	-0.525806	0.00580115	-0.369573	0.0631424	-0.526238	0.00575385	-0.394961	0.0458366	-0.240214	0.237197	-0.0378839	0.854221	0.0542561	0.792365	-0.367948	0.0644018
FOXO1	0.342682	0.086577	0.510667	0.00768187	0.230152	0.258012	-0.0723533	0.725403	0.498101	0.00960829	0.559932	0.00293377	0.113519	0.580841	0.115061	0.575678	0.588638	0.00155964
FUT1	0.512215	0.00746874	0.270453	0.181457	0.164141	0.422985	0.375823	0.0584755	0.371057	0.062009	0.240768	0.236085	-0.0869993	0.67259	0.0223854	0.913565	0.257035	0.204942
GINS2	-0.357508	0.0729604	-0.2504	0.217289	-0.2758	0.17264	0.308677	0.124958	-0.228676	0.261162	-0.132049	0.520203	-0.0320271	0.876573	0.0724953	0.724885	-0.260645	0.198431
GMFG	-0.768918	4.44842e-06	-0.725478	2.74502e-05	-0.58115	0.00184936	-0.280215	0.165591	-0.617778	0.000771481	-0.512354	0.00744981	-0.177611	0.385376	-0.0354868	0.863357	-0.630303	0.000557881
GPAT4	0.473261	0.0146095	0.486881	0.0116538	0.418105	0.0335414	0.114592	0.577246	0.458819	0.0183925	0.387803	0.0502831	0.209048	0.305411	0.0485328	0.813869	0.407305	0.0389006
HAMP	0.672618	0.000166941	0.532888	0.00506471	0.409982	0.0375128	0.162105	0.428839	0.460927	0.017795	0.334659	0.0947034	0.0989699	0.630507	0.040058	0.84595	0.379999	0.0555098
HCAR1	0.735716	1.84491e-05	0.542899	0.00415949	0.44764	0.0218418	0.343343	0.0859319	0.586671	0.0016317	0.418042	0.0335706	0.0275344	0.893783	-0.0553732	0.788185	0.457874	0.0186655
HKDC1	0.714668	4.09958e-05	0.705377	5.7065e-05	0.519883	0.00648457	0.191397	0.348946	0.627139	0.000606288	0.524798	0.00591302	0.325419	0.104757	-0.0543622	0.791968	0.624429	0.0006506
HLX	0.53576	0.00478944	0.34378	0.0855074	0.419387	0.0329464	0.121963	0.552828	0.526186	0.00575954	0.441781	0.0238493	-0.123098	0.549109	-0.141003	0.492043	0.382021	0.0541166
HMGCR	0.665778	0.000205483	0.727399	2.55119e-05	0.508612	0.00797275	-0.01868	0.927832	0.558361	0.00303211	0.485851	0.0118584	0.247511	0.222817	0.164044	0.423264	0.637328	0.000462264
HOXA5	0.584299	0.00172235	0.393197	0.0469023	0.442889	0.0234587	0.396583	0.0448732	0.541322	0.00429227	0.436967	0.0256091	-0.0286578	0.889475	-0.0905313	0.660065	0.392912	0.0470761
HOXB6	0.815024	3.98114e-07	0.645671	0.000367536	0.526648	0.00570915	0.321793	0.108911	0.619973	0.000729595	0.467653	0.0159939	0.122704	0.5504	-0.148027	0.470502	0.591126	0.00147246
HPX	0.612792	0.000874455	0.598944	0.00122525	0.401644	0.0419698	0.452316	0.0203398	0.390619	0.0484953	0.237109	0.243499	0.151969	0.458632	-0.135793	0.508336	0.453506	0.0199714
HSD17B13	0.623372	0.000668636	0.596988	0.00128349	0.512043	0.00749217	0.556885	0.00312708	0.565838	0.00258806	0.463982	0.0169573	-0.106302	0.605264	0.0290163	0.888101	0.51217	0.00747485
ICAM2	-0.607179	0.00100444	-0.583406	0.00175758	-0.516878	0.00685641	-0.153361	0.454476	-0.568579	0.00243982	-0.48106	0.0128497	0.134037	0.513886	-0.0733753	0.721674	-0.601105	0.00116362
INHBC	0.624449	0.000650272	0.469834	0.0154432	0.352848	0.0770505	0.396121	0.045146	0.454194	0.019761	0.317349	0.114167	-0.0689375	0.737908	0.0293508	0.886819	0.334704	0.0946572
IQGAP2	-0.46363	0.0170523	-0.0998221	0.627551	-0.071613	0.728108	-0.294057	0.144806	-0.17071	0.4044	-0.0147528	0.942977	-0.16488	0.420871	0.108807	0.596738	-0.0368027	0.858339
IRS1	0.561512	0.00283767	0.409373	0.0378252	0.288532	0.152866	0.482643	0.0125148	0.435173	0.0262911	0.305247	0.129427	0.104975	0.609801	0.00432441	0.983273	0.313295	0.119123
IYD	0.579164	0.00193354	0.539228	0.00447403	0.392991	0.0470283	0.25425	0.210065	0.3816	0.0544047	0.275036	0.173881	0.0517279	0.801847	0.126328	0.538595	0.372238	0.0611184
KLB	0.762046	6.08238e-06	0.753401	8.88769e-06	0.526822	0.0056903	0.263941	0.192609	0.716934	3.77462e-05	0.611953	0.000892922	0.120293	0.558317	0.110693	0.590351	0.73317	2.03988e-05
LBP	0.654796	0.00028377	0.514642	0.00714449	0.545816	0.00392317	0.423335	0.0311677	0.508992	0.00791816	0.388883	0.0495913	0.125388	0.541645	0.0431766	0.834114	0.360039	0.0708095
LDLR	0.652023	0.000307244	0.625267	0.000636599	0.695462	8.01302e-05	0.294202	0.144598	0.479736	0.0131354	0.387024	0.0507871	0.215812	0.289667	-0.0221844	0.914338	0.537931	0.00458992
LOC100153899	0.52254	0.00617009	0.476979	0.0137473	0.258049	0.203098	-0.0337834	0.86986	0.594531	0.00135996	0.536806	0.0046924	0.0910726	0.658154	0.196654	0.335611	0.484702	0.0120901
LOC100154105	0.424172	0.0308004	0.197729	0.332922	0.351313	0.0784347	0.151524	0.459964	0.236626	0.244489	0.130462	0.525276	0.143128	0.485476	0.0112492	0.956505	0.0971591	0.636805
LOC100513921	-0.705687	5.64503e-05	-0.668717	0.000188057	-0.656859	0.000267335	-0.337222	0.0920476	-0.65282	0.00030033	-0.538775	0.00451424	-0.222223	0.275227	0.103372	0.615298	-0.607841	0.000988288
LOC100515741	0.533447	0.00501014	0.428712	0.0288697	0.368966	0.0636108	0.145406	0.478484	0.335821	0.0934928	0.207949	0.30802	-0.0398907	0.846586	-0.0625658	0.761408	0.317492	0.113996
LOC100521696	-0.877981	3.80559e-09	-0.756778	7.67815e-06	-0.616058	0.000805747	-0.268456	0.184828	-0.70183	6.45316e-05	-0.560841	0.00287816	-0.35328	0.0766637	0.0405354	0.844136	-0.655866	0.000275134
LOC100524336	-0.6376	0.000458874	-0.501827	0.00899915	-0.399987	0.0429033	-0.18232	0.372695	-0.593558	0.00139134	-0.450944	0.0207715	-0.00632981	0.975518	-0.0121716	0.952942	-0.426745	0.0296938
LOC100620916	-0.602065	0.00113709	-0.460649	0.0178729	-0.275701	0.172801	-0.199881	0.327582	-0.563743	0.00270646	-0.499682	0.00934584	-0.063682	0.757276	-0.105047	0.609553	-0.533152	0.00503886
LOC100622426	-0.297315	0.140199	0.0147326	0.943055	0.00199654	0.992277	-0.178765	0.382245	-0.142302	0.488022	-0.0755177	0.713878	0.121222	0.55526	-0.201569	0.323427	0.0207461	0.919874
LOC100624086	-0.359275	0.0714533	-0.155289	0.448754	-0.177472	0.385755	-0.0109036	0.95784	-0.0848584	0.680223	0.0168206	0.935	-0.187903	0.357978	-0.00619063	0.976056	-0.0512979	0.803463
LOC100628140	-0.476661	0.0138194	-0.495127	0.0101189	-0.31134	0.121569	-0.345055	0.0842778	-0.306971	0.127167	-0.255616	0.207542	-0.254498	0.209606	-0.134209	0.513341	-0.40776	0.0386618
LOC100738003	0.692406	8.87342e-05	0.509894	0.00779027	0.550538	0.00356471	0.201453	0.323713	0.444464	0.0229123	0.282021	0.162766	0.0632244	0.758969	0.031316	0.879294	0.324616	0.105667
LOC102157763	0.411937	0.0365243	0.291749	0.148135	0.171347	0.402621	0.0383197	0.852562	0.342483	0.0867725	0.259835	0.199879	0.0750048	0.715742	-0.321379	0.109393	0.350728	0.0789678
LOC102158457	0.655343	0.00027933	0.448459	0.0215722	0.310229	0.122975	0.343691	0.085594	0.372623	0.0608303	0.229954	0.258435	-0.0110246	0.957372	0.218018	0.284647	0.282993	0.16126
LOC102159476	0.657513	0.000262299	0.48379	0.0122767	0.383507	0.0531103	0.428987	0.0287558	0.568254	0.002457	0.434582	0.0265188	0.212291	0.297798	-0.110763	0.590117	0.408649	0.0381987
LOC102160712	0.313908	0.118364	0.221127	0.277662	0.138151	0.500929	-0.0786202	0.702638	0.154388	0.451423	0.122861	0.549886	0.433163	0.0270723	-0.135555	0.509087	0.155867	0.447046
LOC102162833	-0.457705	0.0187149	-0.327257	0.102697	-0.296464	0.141393	-0.504972	0.00851045	-0.15949	0.436423	-0.0267955	0.896619	-0.112277	0.585013	-0.0266928	0.897013	-0.157605	0.441932
LOC102163645	0.446181	0.0223284	0.39081	0.0483758	0.324158	0.106189	0.00488666	0.981098	0.443209	0.0233468	0.359429	0.0713237	-0.00147015	0.994313	-0.0356148	0.862869	0.308095	0.125709
LOC102165794	-0.429587	0.0285087	-0.343238	0.0860339	-0.303631	0.131571	-0.0632525	0.758866	-0.378854	0.0563115	-0.371563	0.0616266	-0.159503	0.436384	-0.0984791	0.632211	-0.309754	0.12358
LOC102166259	0.56656	0.00254831	0.507836	0.00808494	0.494459	0.0102365	-0.0222015	0.914273	0.465362	0.0165897	0.392839	0.0471211	-0.0979757	0.633961	0.330923	0.0986776	0.384307	0.0525746
LOC102167557	0.783719	2.18434e-06	0.650577	0.00032015	0.580836	0.00186247	0.439258	0.0247591	0.544158	0.00405609	0.392762	0.0471683	0.22566	0.267676	0.0258585	0.900216	0.493071	0.0104848
LOC106504536	-0.5008	0.0091637	-0.460988	0.0177781	-0.285224	0.157841	-0.602508	0.00112502	-0.246995	0.223814	-0.15414	0.452161	-0.187228	0.359739	0.013298	0.948592	-0.295756	0.14239
LOC106504773	-0.747676	1.13311e-05	-0.670224	0.000179636	-0.504478	0.00858572	-0.184807	0.366097	-0.562635	0.00277098	-0.435827	0.0260404	-0.265465	0.189958	-0.198047	0.332129	-0.534137	0.00494346
LOC106505158	0.824717	2.20125e-07	0.671108	0.000174855	0.60717	0.00100466	0.329521	0.1002	0.674686	0.000156614	0.548471	0.00371802	0.167686	0.412898	-0.0156805	0.939397	0.589096	0.00154326
LOC106505222	-0.425546	0.0302053	-0.413769	0.035617	-0.438506	0.0250355	-0.173287	0.397236	-0.299249	0.137515	-0.238874	0.239904	0.0304958	0.882434	-0.153728	0.453386	-0.342466	0.0867889
LOC106506532	-0.509706	0.00781678	-0.485023	0.0120249	-0.35008	0.0795606	-0.274412	0.1749	-0.608071	0.000982724	-0.610502	0.000925613	-0.0848455	0.680269	-0.0499598	0.808495	-0.585473	0.00167694
LOC106507362	-0.414578	0.035222	-0.282225	0.162449	-0.26264	0.194893	0.132922	0.517424	-0.145049	0.479576	-0.0430981	0.834412	-0.0149392	0.942258	-0.164742	0.421265	-0.160199	0.434358
LOC106507833	0.512522	0.00742703	0.410615	0.0371905	0.245306	0.227099	0.284973	0.158223	0.473997	0.0144353	0.392296	0.0474541	0.568436	0.0024474	-0.351669	0.0781119	0.404588	0.0403505
LOC106507930	0.518752	0.00662251	0.603526	0.00109773	0.577934	0.00198729	-0.0231263	0.910715	0.485755	0.0118776	0.418251	0.033473	0.243597	0.230455	-0.0185021	0.928518	0.477029	0.0137359
LOC106508034	-0.525252	0.00586245	-0.549466	0.00364355	-0.441763	0.023856	-0.145352	0.478647	-0.551743	0.00347784	-0.480695	0.012928	-0.328398	0.101433	0.12559	0.54099	-0.513181	0.00733826
LOC106508173	-0.561587	0.00283317	-0.571802	0.0022749	-0.287111	0.154989	-0.170767	0.404239	-0.464094	0.0169274	-0.376426	0.0580398	-0.0563303	0.784607	-0.248344	0.221214	-0.443271	0.0233253
LOC106508402	-0.812349	4.66038e-07	-0.78344	2.21497e-06	-0.57355	0.00218949	-0.288435	0.153009	-0.730851	2.23321e-05	-0.620237	0.00072471	-0.240271	0.237082	-0.065181	0.751737	-0.745292	1.25135e-05
LOC106508795	0.787803	1.77788e-06	0.649198	0.000332898	0.495329	0.0100835	0.458413	0.0185094	0.52198	0.00623521	0.35648	0.0738481	0.0276117	0.893487	0.21751	0.285798	0.461295	0.0176923
LOC106508815	0.414051	0.0354789	0.24703	0.223745	0.215186	0.291103	0.137069	0.504322	0.340769	0.0884649	0.271156	0.180279	0.226508	0.265836	-0.127109	0.536067	0.20232	0.32159
LOC106508914	0.502737	0.00885547	0.587646	0.00159564	0.50752	0.00813088	0.296599	0.141203	0.384497	0.0524483	0.286266	0.156261	0.225958	0.267028	0.0697804	0.734817	0.375842	0.0584622
LOC106509605	-0.352819	0.0770758	-0.198376	0.33131	-0.227028	0.26471	0.104804	0.610385	-0.166565	0.416073	-0.0480399	0.815728	-0.082491	0.6887	-0.00565756	0.978117	-0.0945427	0.645949
LOC106509842	-0.562021	0.00280728	-0.56055	0.00289587	-0.567277	0.00250929	-0.250487	0.217123	-0.388781	0.0496563	-0.317184	0.114367	-0.0688043	0.738397	-0.269591	0.182907	-0.43593	0.0260013
LOC110255171	0.277965	0.169157	0.308113	0.125685	0.267643	0.186213	-0.0640367	0.755964	0.288391	0.153075	0.305241	0.129434	-0.0352008	0.864448	-0.0527733	0.797923	0.370594	0.0623611
LOC110255927	0.647269	0.00035147	0.688161	0.000102032	0.651705	0.000310049	0.151351	0.460481	0.526769	0.00569606	0.405156	0.0400442	0.327884	0.102001	-0.146496	0.475155	0.593114	0.00140585
LOC110255962	-0.6138	0.000852746	-0.555327	0.00322997	-0.455496	0.0193675	-0.361611	0.0694986	-0.60171	0.00114684	-0.506743	0.00824511	-0.144164	0.48229	0.0754804	0.714014	-0.500534	0.00920672
LOC110256118	0.583441	0.00175618	0.199976	0.327347	0.136427	0.506339	0.354885	0.075241	0.299515	0.137148	0.128278	0.532291	0.14662	0.474779	-0.206983	0.310324	0.150664	0.462543
LOC110257167	0.67952	0.000134636	0.639535	0.000435347	0.542459	0.00419623	0.026232	0.898782	0.494447	0.0102388	0.399054	0.0434364	-0.0231404	0.910661	0.141481	0.490563	0.508076	0.00804999
LOC110257526	0.817327	3.46924e-07	0.703889	6.00993e-05	0.508196	0.00803271	0.287341	0.154643	0.696094	7.84452e-05	0.568394	0.00244962	0.182922	0.371091	0.013082	0.949426	0.627492	0.000600713
LOC110260660	0.56315	0.0027408	0.277228	0.170337	0.181104	0.375948	0.268967	0.183961	0.254906	0.20885	0.107124	0.602459	0.21046	0.302084	-0.231082	0.256041	0.174897	0.392796
LOC110261764	0.582081	0.00181101	0.568399	0.00244932	0.537022	0.00467254	0.392464	0.047351	0.465551	0.0165401	0.323629	0.106793	-0.0114851	0.955593	-0.0909725	0.658507	0.384778	0.0522615
LOC110262115	0.51529	0.00705996	0.310308	0.122874	0.212055	0.298349	0.364164	0.0674089	0.256126	0.206605	0.120062	0.559079	0.187846	0.358126	-0.03436	0.867658	0.159005	0.437837
LTA	-0.517282	0.00680536	-0.344573	0.0847406	-0.206205	0.312185	-0.134851	0.511308	-0.435383	0.0262103	-0.382239	0.0539684	0.0204348	0.921073	-0.0719966	0.726705	-0.343717	0.085568
MADD	-0.453426	0.0199961	-0.249791	0.218446	-0.210417	0.302184	-0.462607	0.0173302	-0.20714	0.309948	-0.072689	0.724177	-0.0739357	0.719632	0.0814971	0.692269	-0.132651	0.518286
MAP7D1	0.401132	0.0422566	0.458579	0.0184616	0.485123	0.0120048	-0.155254	0.44886	0.374951	0.0591104	0.348946	0.0806075	0.330677	0.0989434	0.0988374	0.630966	0.356931	0.073457
MEIS1	-0.380656	0.0550544	-0.504786	0.0085387	-0.339547	0.0896876	-0.0979564	0.634029	-0.427382	0.0294249	-0.399513	0.0431737	-0.261235	0.197379	0.310571	0.122541	-0.44954	0.0212211
MIR122	0.810073	5.31855e-07	0.721366	3.20439e-05	0.668435	0.000189672	0.209123	0.305236	0.767564	4.73518e-06	0.65515	0.000280884	0.25386	0.21079	-0.099794	0.627648	0.689928	9.62983e-05
MIR140	0.64505	0.000373952	0.577588	0.00200266	0.519503	0.00653058	0.30836	0.125367	0.460632	0.0178777	0.36575	0.066136	0.163847	0.423828	0.0821356	0.689975	0.459328	0.0182468
MIR21	-0.776682	3.08359e-06	-0.627519	0.000600285	-0.442389	0.0236345	-0.211294	0.300127	-0.610305	0.000930123	-0.486943	0.0116414	-0.0290507	0.887969	-0.032489	0.874807	-0.577532	0.00200512
MIR23A	-0.343942	0.0853502	-0.367876	0.0644577	-0.268186	0.185287	-0.0793109	0.700144	-0.31819	0.113159	-0.259733	0.200062	-0.184886	0.365888	0.0839006	0.683648	-0.336498	0.0927925
MTTP	0.529102	0.00544789	0.554622	0.00327753	0.623488	0.000666641	0.0583183	0.77719	0.542771	0.00417015	0.451077	0.0207293	-0.0269104	0.896178	-0.0707599	0.731228	0.435814	0.0260457
MYF5	0.621677	0.000698453	0.48747	0.011538	0.343847	0.0854428	0.288185	0.153382	0.37574	0.0585359	0.196568	0.335826	-0.05988	0.771377	0.0498501	0.808907	0.295206	0.143169
NBR1	-0.145245	0.478976	0.0599351	0.771173	0.0383029	0.852625	-0.218276	0.284062	-0.00521231	0.979839	0.0123232	0.952356	-0.222434	0.274759	0.295021	0.143431	-0.0185465	0.928347
NDUFA10	-0.34476	0.0845611	-0.274992	0.173953	-0.220773	0.278452	-0.332316	0.0971815	-0.200551	0.325928	-0.118399	0.564574	-0.164176	0.422886	-0.196683	0.335537	-0.219944	0.280307
ORM1	0.445407	0.0225902	0.339872	0.0893616	0.386032	0.0514342	0.136085	0.507414	0.282653	0.161785	0.222213	0.275248	0.0719906	0.726728	0.133448	0.515753	0.223294	0.272858
PCK1	0.564138	0.00268378	0.381803	0.0542655	0.415381	0.0348338	0.187063	0.36017	0.389167	0.0494107	0.270672	0.18109	0.0208778	0.919367	0.0914373	0.656867	0.248348	0.221206
PEMT	0.745866	1.22192e-05	0.591503	0.00145962	0.591896	0.00144635	0.231456	0.255251	0.666125	0.000203353	0.549603	0.00363339	0.177714	0.385097	0.0329747	0.87295	0.500967	0.00913684
PERP	0.489199	0.0112039	0.303031	0.132373	0.38186	0.054227	0.2726	0.17788	0.295983	0.142069	0.17456	0.393723	-0.132907	0.517473	0.149611	0.465714	0.158146	0.440347
PGAP3	0.494674	0.0101985	0.663432	0.000220388	0.449729	0.02116	-0.167308	0.413967	0.591024	0.00147594	0.56626	0.00256472	0.0803542	0.696382	0.177896	0.384603	0.634584	0.00049776
PKLR	0.557763	0.0030703	0.453161	0.0200778	0.348542	0.0809829	-0.0462025	0.822664	0.557079	0.00311441	0.486713	0.0116869	0.0674678	0.74331	0.00303338	0.988266	0.481048	0.0128523
PLA2G12B	0.589578	0.0015262	0.363616	0.0678532	0.19719	0.334269	0.263037	0.194194	0.412877	0.0360563	0.321472	0.109285	0.0425631	0.83644	0.0483871	0.814419	0.315551	0.116347
PLAT	0.816265	3.69749e-07	0.756155	7.88965e-06	0.644569	0.000378992	0.434421	0.0265812	0.688833	9.98173e-05	0.562138	0.0028003	0.290903	0.149368	-0.175231	0.391879	0.658378	0.000255768
PTTG1IP	-0.31221	0.120476	-0.266825	0.187613	-0.173522	0.396584	-0.0138038	0.94664	-0.0952699	0.643402	-0.0458974	0.823817	-0.298441	0.138632	0.154364	0.451495	-0.191854	0.347773
RBP4	0.655623	0.000277078	0.674126	0.000159353	0.441144	0.0240766	0.174791	0.393087	0.636318	0.000475071	0.535406	0.00482268	0.00484869	0.981245	0.192353	0.346496	0.65025	0.000323133
RELA	0.640325	0.000426043	0.666425	0.000201526	0.539068	0.00448822	0.0595371	0.772653	0.47111	0.0151284	0.383012	0.0534441	0.259244	0.20094	0.0744863	0.717628	0.544835	0.00400136
RGL1	-0.320128	0.110859	-0.157272	0.442912	-0.232123	0.253844	-0.0600905	0.770595	-0.283969	0.159757	-0.252238	0.213819	0.000975623	0.996226	0.137146	0.50408	-0.252533	0.213267
RGP1	0.540073	0.00439995	0.354825	0.0752943	0.290168	0.150447	0.0893582	0.664215	0.345888	0.0834812	0.259999	0.199584	0.0719615	0.726834	-0.01826	0.929451	0.311529	0.121331
RGS14	-0.534004	0.00495621	-0.460565	0.0178964	-0.429131	0.0286965	-0.10389	0.61352	-0.455877	0.0192537	-0.359132	0.0715744	-0.146852	0.474072	-0.126225	0.538929	-0.399795	0.0430124
RNF103	0.562872	0.00275706	0.439139	0.0248026	0.376204	0.0581998	0.188853	0.355508	0.426929	0.029616	0.320887	0.109969	0.0166843	0.935526	-0.0869458	0.67278	0.296664	0.141112
RUNX3	-0.557045	0.00311665	-0.375456	0.0587423	-0.283136	0.16104	-0.409325	0.0378497	-0.184599	0.366646	-0.0376163	0.85524	0.06657	0.746615	-0.263182	0.193939	-0.250393	0.217301
S100A2	-0.662966	0.000223464	-0.511217	0.00760554	-0.450356	0.0209589	-0.253966	0.210593	-0.451322	0.020652	-0.298867	0.138042	-0.409098	0.0379666	0.126824	0.536987	-0.389493	0.0492044
SARM1	0.661063	0.000236398	0.620332	0.00072294	0.644802	0.000376545	0.496962	0.00980116	0.573757	0.00217956	0.476637	0.0138247	-0.0411773	0.841698	0.0936239	0.649172	0.545319	0.0039626
SERPINA11	0.658932	0.000251663	0.586148	0.0016513	0.561896	0.0028147	0.212463	0.297399	0.591819	0.00144893	0.503023	0.00881069	0.135547	0.50911	0.0342987	0.867892	0.539135	0.00448225
SERPINB1	-0.482782	0.0124859	-0.410615	0.0371905	-0.386432	0.0511724	-0.119791	0.559973	-0.203724	0.31817	-0.120481	0.557697	-0.285921	0.156783	-0.169922	0.406605	-0.281551	0.163498
SERPIND1	0.703342	6.12491e-05	0.525602	0.00582368	0.439723	0.0245894	0.567245	0.00251105	0.478244	0.0134637	0.337452	0.0918123	0.263136	0.194019	-0.280039	0.165868	0.422164	0.0316869
SH2B3	-0.389653	0.0491027	-0.364252	0.0673377	-0.334034	0.0953597	-0.0763395	0.710895	-0.365308	0.0664888	-0.358817	0.0718417	-0.113008	0.582556	-0.282266	0.162385	-0.316264	0.115479
SLA-DQB1	-0.711971	4.51855e-05	-0.472955	0.0146824	-0.211687	0.299208	-0.382493	0.053796	-0.513752	0.00726201	-0.389954	0.0489127	0.0178787	0.93092	-0.117977	0.565973	-0.456291	0.0191305
SLC16A13	-0.637359	0.000461885	-0.441046	0.0241116	-0.431213	0.0278483	-0.269203	0.183562	-0.45943	0.0182177	-0.349414	0.0801741	-0.325044	0.105181	0.172973	0.398103	-0.397749	0.0441903
SLC22A7	0.591426	0.00146224	0.44459	0.022869	0.29205	0.147697	0.290406	0.150097	0.488109	0.0114136	0.410365	0.0373173	0.136684	0.505531	-0.0477905	0.816668	0.373249	0.0603643
SLC25A13	0.673571	0.00016211	0.616818	0.000790455	0.532451	0.00510777	0.276562	0.171408	0.534513	0.00490734	0.400612	0.0425493	-0.14154	0.490378	0.240702	0.236217	0.500244	0.0092539
SLC26A10	0.516771	0.00686991	0.438693	0.0249663	0.381885	0.05421	0.2509	0.216341	0.511964	0.00750287	0.450948	0.0207703	0.352643	0.0772342	-0.249508	0.218985	0.423193	0.0312302
SLC35G6	0.499675	0.00934687	0.455335	0.0194159	0.402106	0.0417121	0.104187	0.612503	0.407625	0.0387326	0.345476	0.0838742	0.2888	0.152467	-0.0733382	0.721809	0.433323	0.0270095
SNX10	-0.403827	0.0407643	-0.41506	0.0349884	-0.222575	0.274448	0.0213516	0.917543	-0.332295	0.0972046	-0.287771	0.153999	-0.14588	0.477036	-0.0477889	0.816674	-0.37649	0.0579937
SPN	-0.752299	9.31777e-06	-0.547655	0.00378006	-0.473758	0.0144916	-0.238774	0.240106	-0.479229	0.0132462	-0.328826	0.100962	-0.175169	0.39205	-0.16833	0.411081	-0.409489	0.0377653
SYT7	0.593223	0.00140229	0.52505	0.00588486	0.390619	0.0484952	0.430476	0.0281462	0.435655	0.0261062	0.352882	0.0770195	0.0373542	0.856238	0.275083	0.173804	0.456406	0.0190966
SYTL3	-0.58324	0.00176419	-0.386075	0.0514058	-0.395991	0.0452229	-0.175518	0.391091	-0.282484	0.162048	-0.144914	0.47999	0.0489596	0.812261	-0.0353044	0.864053	-0.284034	0.159657
THBS2	-0.657877	0.000259535	-0.67415	0.000159233	-0.597615	0.00126456	-0.223376	0.272678	-0.490803	0.0109012	-0.377391	0.057348	0.043108	0.834374	-0.163205	0.425671	-0.479941	0.0130909
TIMP2	-0.20374	0.318131	-0.151298	0.460641	-0.0948797	0.644768	0.137324	0.503522	-0.135371	0.509668	-0.101328	0.622341	-0.244556	0.228568	-0.0180804	0.930143	-0.124269	0.545286
TLR4	-0.322525	0.108063	-0.246548	0.224681	-0.398277	0.0438842	-0.0541946	0.792596	-0.202434	0.321311	-0.154815	0.450157	-0.115886	0.572924	0.107186	0.602249	-0.1324	0.519085
TM7SF2	0.542069	0.00422896	0.437204	0.02552	0.344378	0.0849286	0.208524	0.306654	0.325961	0.104146	0.20562	0.313592	0.21663	0.2878	-0.071675	0.727881	0.297601	0.1398
TMED3	-0.242393	0.232839	-0.119535	0.560817	-0.0622212	0.762686	-0.0151877	0.941299	-0.164139	0.422992	-0.138402	0.500144	0.059907	0.771277	-0.140939	0.492242	-0.165029	0.420447
TMEM106A	0.647381	0.000350366	0.605488	0.00104673	0.5795	0.00191905	0.16733	0.413906	0.594429	0.00136322	0.502925	0.00882595	-0.216416	0.288287	0.219188	0.282004	0.521084	0.00634083
TMEM129	-0.709379	4.95652e-05	-0.524938	0.00589732	-0.325045	0.10518	-0.263226	0.193863	-0.506865	0.00822716	-0.384286	0.052589	-0.469039	0.0156422	-0.0606882	0.768374	-0.424495	0.0306597
TNF	-0.574542	0.00214227	-0.517273	0.0068065	-0.462512	0.0173564	-0.164307	0.422511	-0.460353	0.0179561	-0.404172	0.040576	-0.357333	0.0731109	0.12867	0.531029	-0.437486	0.0254143
TNFSF8	-0.717544	3.69113e-05	-0.786039	1.94423e-06	-0.599006	0.00122344	-0.184973	0.365659	-0.742845	1.38404e-05	-0.696449	7.75148e-05	-0.0801122	0.697254	-0.111061	0.589109	-0.72208	3.12e-05
TUBB1	0.635649	0.000483714	0.573636	0.00218535	0.433809	0.0268194	0.256335	0.206222	0.555706	0.0032047	0.47684	0.0137787	0.113934	0.579448	0.0426071	0.836273	0.506833	0.00823185
UBE3C	-0.427765	0.0292639	-0.118199	0.565238	0.00605125	0.976595	-0.445324	0.0226183	-0.0464977	0.821548	0.0981277	0.633433	0.0371368	0.857066	-0.153205	0.454941	0.0427429	0.835758
UCN3	-0.497317	0.00974073	-0.427209	0.0294978	-0.237877	0.24193	-0.0725965	0.724515	-0.297527	0.139904	-0.175987	0.389806	0.152042	0.458413	-0.16897	0.409278	-0.304898	0.129887
URAD	0.435202	0.0262799	0.294037	0.144834	0.387303	0.0506062	0.428663	0.0288898	0.27056	0.181276	0.203685	0.318265	-0.110998	0.589323	0.103914	0.613437	0.252749	0.212862
VAC14	-0.287126	0.154966	-0.213763	0.294383	-0.209797	0.303643	-0.0925346	0.653001	-0.0144008	0.944335	0.0282212	0.891149	-0.0165011	0.936232	-0.209335	0.304734	-0.117157	0.568694
VTN	0.623404	0.000668079	0.546118	0.0038993	0.525274	0.00586002	0.355693	0.0745329	0.525852	0.00579616	0.450357	0.0209586	0.182002	0.373544	-0.124992	0.542932	0.524095	0.00599202
WDFY2	-0.267523	0.186418	-0.0514307	0.802963	0.101247	0.622623	-0.18415	0.367833	0.01474	0.943026	0.0948571	0.644847	-0.00421648	0.98369	-0.0752757	0.714757	0.0271567	0.895232
WDR37	0.748294	1.10414e-05	0.532185	0.00513413	0.472725	0.0147375	0.19251	0.346096	0.61915	0.000745073	0.484976	0.0120346	0.0881069	0.668653	0.12269	0.550446	0.465331	0.0165979
ZDHHC14	0.499731	0.00933769	0.292028	0.14773	0.159666	0.43591	0.376508	0.0579811	0.375616	0.0586256	0.280095	0.165779	0.0695208	0.735768	-0.152317	0.45759	0.259019	0.201346
ZFP1	0.370545	0.0623979	0.396306	0.0450362	0.288105	0.153501	0.0218392	0.915666	0.392621	0.0472548	0.351074	0.0786523	-0.104149	0.612632	0.140553	0.49344	0.331541	0.0980121
ZNF48	-0.511821	0.00752242	-0.225142	0.268806	-0.15532	0.448664	-0.181513	0.37485	-0.362401	0.0688464	-0.257004	0.204999	0.0246102	0.905011	0.117642	0.567084	-0.237434	0.242833
