# Supplementary material for: Diet-Dependent Changes of the DNA Methylome Using a Göttingen Minipig Model for Obesity
Source: Front Genet. 2021 Mar 11;12:632859. doi: 10.3389/fgene.2021.632859 (PMC7991730; doi:10.3389/fgene.2021.632859)
Supplement: Supplementary file 4 [file Table_4.xlsx]

## Sheet: Sheet1
Supplementary Table S4. Potential gene ontology (GO) and enrichment analysis of differentially methylated genes
GO terms
Category	Term	Count	%	P-Value	Genes	List Total	Pop Hits	Pop Total	Fold Enrichment	Bonferroni	Benjamini	FDR
GOTERM_CC_DIRECT	GO:0005615~extracellular space	19	0.113664	2.30017e-06	CSF3, PLAT, RBP4, TNF, SERPINA11, MMP9, VTN, TIMP2, ORM1, UCN3, HAMP, SERPINB1, LOC100153899, LOC102157763, LBP, SERPIND1, LTA, SPN	87	762	12833	3.67796	0.000220792	0.000220792	0.00253337
GOTERM_BP_DIRECT	GO:0002925~positive regulation of humoral immune response mediated by circulating immunoglobulin	3	0.0179469	0.000269338	TNF, HPX, LTA	78	4	11368	109.308	0.109614	0.109614	0.379084
GOTERM_BP_DIRECT	GO:0006695~cholesterol biosynthetic process	5	0.00647341	0.00060512	APOA1, HMGCR, INSIG1, PRKAA2, LDLR	314	15	11368	12.0679	0.597627	0.597627	1.00101
GOTERM_BP_DIRECT	GO:0006955~immune response	6	0.0358938	0.0109403	CSF3, SLA-DQB1, VTN, LOC102157763, TNFSF8	78	198	11368	4.41647	0.991272	0.79411	14.3673
GOTERM_MF_DIRECT	GO:0005130~granulocyte colony-stimulating factor receptor binding	2	0.0119646	0.0128123	CSF3	72	2	11048	153.444	0.837683	0.837683	14.1303
GOTERM_BP_DIRECT	GO:0002876~positive regulation of chronic inflammatory response to antigenic stimulus	2	0.0119646	0.0135015	TNF, LTA	78	2	11368	145.744	0.997145	0.768852	17.4414
GOTERM_MF_DIRECT	GO:0005509~calcium ion binding	8	0.0478583	0.0314133	SLC25A13, F10, LDLR, PLA2G12B, SYT7, SYTL3, THBS2, S100A2	72	472	11048	2.60075	0.988895	0.894619	31.4127
GOTERM_BP_DIRECT	GO:0016126~sterol biosynthetic process	2	0.0119646	0.039967	TM7SF2, HMGCR	78	6	11368	48.5812	1	0.946598	43.7343
GOTERM_MF_DIRECT	GO:0005125~cytokine activity	4	0.0239292	0.0401827	CSF3, TNF, LTA	72	118	11048	5.20151	0.99692	0.8545	38.4
GOTERM_MF_DIRECT	GO:0005164~tumor necrosis factor receptor binding	2	0.0119646	0.0441392	TNF, LTA	72	7	11048	43.8413	0.99828	0.796337	41.3338
GOTERM_CC_DIRECT	GO:0001931~uropod	2	0.0119646	0.0459882	ICAM2, SPN	87	7	12833	42.1445	0.989107	0.895629	40.4604
GOTERM_CC_DIRECT	GO:0043235~receptor complex	3	0.0179469	0.0558811	TM7SF2, FLT1, LDLR	87	57	12833	7.76346	0.995995	0.841199	46.9183
GOTERM_BP_DIRECT	GO:0006656~phosphatidylcholine biosynthetic process	2	0.0119646	0.0593551	GPAT4, PEMT	78	9	11368	32.3875	1	0.976891	57.7997
GOTERM_MF_DIRECT	GO:0004867~serine-type endopeptidase inhibitor activity	3	0.0179469	0.0636145	SERPINB1, LOC100153899, SERPIND1	72	64	11048	7.19271	0.999906	0.843317	53.9983
GOTERM_BP_DIRECT	GO:0015914~phospholipid transport	2	0.0119646	0.0657315	LDLR, MTTP	78	10	11368	29.1487	1	0.974346	61.6588
GOTERM_BP_DIRECT	GO:0001678~cellular glucose homeostasis	2	0.0119646	0.0657315	GCKR, HKDC1	78	10	11368	29.1487	1	0.974346	61.6588
GOTERM_BP_DIRECT	GO:0045429~positive regulation of nitric oxide biosynthetic process	2	0.0119646	0.0908133	TNF, DDAH1	78	14	11368	20.8205	1	0.98953	73.8767
GOTERM_MF_DIRECT	GO:0001530~lipopolysaccharide binding	2	0.0119646	0.0922354	TLR4, LBP	72	15	11048	20.4593	0.999999	0.89711	68.1208
GOTERM_CC_DIRECT	GO:0005783~endoplasmic reticulum	6	0.0358938	0.0955768	ZDHHC14, TMEM129, GPAT4, CPEB4, SNX10, MTTP	87	362	12833	2.44485	0.999935	0.910274	66.9266
GOTERM_BP_DIRECT	GO:0006953~acute-phase response	2	0.0119646	0.0969792	ORM1, LBP	78	15	11368	19.4325	1	0.987681	76.2666
KEGG pathway
Category	Term	Count	%	P-Value	Genes	List Total	Pop Hits	Pop Total	Fold Enrichment	Bonferroni	Benjamini	FDR
KEGG_PATHWAY	ssc04151:PI3K-Akt signaling pathway	10	0.0598229	0.000575271	CSF3, FLT1, EFNA1, RELA, VTN, TLR4, THBS2, IRS1, PCK1	53	326	7001	4.05197	0.0795226	0.0405849	0.679989
KEGG_PATHWAY	ssc04064:NF-kappa B signaling pathway	5	0.0299115	0.00414996	TNF, RELA, TLR4, LBP, LTA	53	89	7001	7.42103	0.45055	0.180952	4.81136
KEGG_PATHWAY	ssc05202:Transcriptional misregulation in cancer	6	0.0358938	0.00516315	PLAT, FLT1, FLI1, MMP9, RELA, FOXO1	53	152	7001	5.21425	0.525465	0.170021	5.95338
KEGG_PATHWAY	ssc04668:TNF signaling pathway	5	0.0299115	0.00821487	TNF, MMP9, RELA, LOC102157763, LTA	53	108	7001	6.11548	0.695117	0.179607	9.31773
KEGG_PATHWAY	ssc04931:Insulin resistance	5	0.0299115	0.00931605	TNF, RELA, FOXO1, IRS1, PCK1	53	112	7001	5.89707	0.740189	0.175141	10.5044
KEGG_PATHWAY	ssc04920:Adipocytokine signaling pathway	4	0.0239292	0.0154924	TNF, RELA, IRS1, PCK1	53	71	7001	7.44193	0.894428	0.201353	16.9008
KEGG_PATHWAY	ssc05206:MicroRNAs in cancer	6	0.0358938	0.0263008	MMP9, EZH2, MIR122, MIR21, IRS1, MIR23A	53	228	7001	3.47617	0.978464	0.255641	27.0963
KEGG_PATHWAY	ssc04066:HIF-1 signaling pathway	4	0.0239292	0.0349527	FLT1, RELA, HKDC1, TLR4	53	97	7001	5.44719	0.994043	0.30646	34.4175
KEGG_PATHWAY	ssc04940:Type I diabetes mellitus	3	0.0179469	0.0369014	SLA-DQB1, TNF, LTA	53	41	7001	9.66544	0.995548	0.30299	35.9706
KEGG_PATHWAY	ssc04620:Toll-like receptor signaling pathway	4	0.0239292	0.0387041	TNF, RELA, TLR4, LBP	53	101	7001	5.23146	0.9966	0.299007	37.3773
KEGG_PATHWAY	ssc04930:Type II diabetes mellitus	3	0.0179469	0.0509811	TNF, HKDC1, IRS1	53	49	7001	8.08741	0.999466	0.327384	46.2298
KEGG_PATHWAY	ssc05205:Proteoglycans in cancer	5	0.0299115	0.0518255	TNF, MMP9, VTN, TLR4, MIR21	53	190	7001	3.47617	0.99953	0.318296	46.7944
KEGG_PATHWAY	ssc04152:AMPK signaling pathway	4	0.0239292	0.0556669	HMGCR, FOXO1, IRS1, PCK1	53	117	7001	4.51605	0.999738	0.324804	49.2948
KEGG_PATHWAY	ssc04060:Cytokine-cytokine receptor interaction	5	0.0299115	0.0613114	CSF3, TNF, LTA, TNFSF8	53	201	7001	3.28593	0.99989	0.339092	52.7741
KEGG_PATHWAY	ssc04910:Insulin signaling pathway	4	0.0239292	0.0729635	HKDC1, FOXO1, IRS1, PCK1	53	131	7001	4.03341	0.999982	0.377703	59.2753
KEGG_PATHWAY	ssc04014:Ras signaling pathway	5	0.0299115	0.0797288	FLT1, EFNA1, RELA, PLA2G12B, RGL1	53	220	7001	3.00214	0.999994	0.392572	62.663
KEGG_PATHWAY	ssc04145:Phagosome	4	0.0239292	0.0894798	SLA-DQB1, TLR4, TUBB1, THBS2	53	143	7001	3.69495	0.999999	0.417216	67.0933
KEGG_PATHWAY	ssc04976:Bile secretion	3	0.0179469	0.0904276	LDLR, HMGCR, SLC22A7	53	68	7001	5.82769	0.999999	0.408409	67.4971
KEGG_PATHWAY	ssc04610:Complement and coagulation cascades	3	0.0179469	0.0996107	PLAT, F10, SERPIND1	53	72	7001	5.50393	1	0.428572	71.1818
